# Supplementary material for: Taming a monomeric [Cu(η6-C6H6)]+ complex with silylene
Source: Chem Sci. 2018 Apr 13;9(18):4333–7. doi: 10.1039/c8sc00459e (PMC5944381; doi:10.1039/c8sc00459e)
Supplement: Supplementary file 2 [file SC-009-C8SC00459E-s002.cif]

# Electronic Supplementary Material (ESI) for Chemical Science.
# This journal is © The Royal Society of Chemistry 2018

####################################################################### 
# 
# This file contains crystal structure data downloaded from the 
# Cambridge Structural Database (CSD) hosted by the Cambridge 
# Crystallographic Data Centre (CCDC).
# 
# Full information about CCDC data access policies and citation 
# guidelines are available at http://www.ccdc.cam.ac.uk/access/V1 
# 
# Audit and citation data items may have been added by the CCDC. 
# Please retain this information to preserve the provenance of 
# this file and to allow appropriate attribution of the data. 
# 
#######################################################################

data_3_a
_database_code_depnum_ccdc_archive 'CCDC 1540046'
_audit_update_record             
;
2017-03-24 deposited with the CCDC.
2018-04-13 downloaded from the CCDC.
;

_audit_creation_method           SHELXL-2014/7
_shelx_SHELXL_version_number     2014/7
_chemical_name_systematic        ?
_chemical_name_common            ?
_chemical_melting_point          ?
_chemical_formula_moiety         'C27 H47 Cu N3 Si3, F6 Sb, 1.5(C6 H6)'
_chemical_formula_sum            'C36 H56 Cu F6 N3 Sb Si3'
_chemical_formula_weight         914.39

loop_
_atom_type_symbol
_atom_type_description
_atom_type_scat_dispersion_real
_atom_type_scat_dispersion_imag
_atom_type_scat_source
C C 0.0033 0.0016 'International Tables Vol C Tables 4.2.6.8 and 6.1.1.4'
H H 0.0000 0.0000 'International Tables Vol C Tables 4.2.6.8 and 6.1.1.4'
N N 0.0061 0.0033 'International Tables Vol C Tables 4.2.6.8 and 6.1.1.4'
F F 0.0171 0.0103 'International Tables Vol C Tables 4.2.6.8 and 6.1.1.4'
Si Si 0.0817 0.0704 'International Tables Vol C Tables 4.2.6.8 and 6.1.1.4'
Cu Cu 0.3201 1.2651 'International Tables Vol C Tables 4.2.6.8 and 6.1.1.4'
Sb Sb -0.5866 1.5461 'International Tables Vol C Tables 4.2.6.8 and 6.1.1.4'

_space_group_crystal_system      monoclinic
_space_group_IT_number           14
_space_group_name_H-M_alt        'P 21/n'
_space_group_name_Hall           '-P 2yn'

_shelx_space_group_comment       
;
The symmetry employed for this shelxl refinement is uniquely defined
by the following loop, which should always be used as a source of
symmetry information in preference to the above space-group names.
They are only intended as comments.
;

loop_
_space_group_symop_operation_xyz
'x, y, z'
'-x+1/2, y+1/2, -z+1/2'
'-x, -y, -z'
'x-1/2, -y-1/2, z-1/2'

_cell_length_a                   14.617(7)
_cell_length_b                   14.759(7)
_cell_length_c                   21.243(10)
_cell_angle_alpha                90
_cell_angle_beta                 107.874(10)
_cell_angle_gamma                90
_cell_volume                     4361(4)
_cell_formula_units_Z            4
_cell_measurement_temperature    100(2)
_cell_measurement_reflns_used    9817
_cell_measurement_theta_min      2.44
_cell_measurement_theta_max      23.90

_exptl_crystal_description       block
_exptl_crystal_colour            colorless
_exptl_crystal_density_meas      ?
_exptl_crystal_density_method    ?
_exptl_crystal_density_diffrn    1.393
_exptl_crystal_F_000             1876
_exptl_transmission_factor_min   0.6442
_exptl_transmission_factor_max   0.7457
_exptl_crystal_size_max          0.2
_exptl_crystal_size_mid          0.1
_exptl_crystal_size_min          0.1
_exptl_absorpt_coefficient_mu    1.242
_shelx_estimated_absorpt_T_min   ?
_shelx_estimated_absorpt_T_max   ?
_exptl_absorpt_correction_type   multi-scan
_exptl_absorpt_correction_T_min  ?
_exptl_absorpt_correction_T_max  ?
_exptl_absorpt_process_details   
'Sheldrick,G.M.(2012) SADABS.Bruker AXS Inc.,Madison,Wisconsin, USA.'
_exptl_absorpt_special_details   ?
_diffrn_ambient_temperature      100(2)
_diffrn_radiation_wavelength     0.71073
_diffrn_radiation_type           MoK\a
_diffrn_source                   ?
_diffrn_measurement_device_type  'Bruker APEX-II CCD'
_diffrn_measurement_method       '\f and \w scans'
_diffrn_detector_area_resol_mean ?
_diffrn_reflns_number            77830
_diffrn_reflns_av_unetI/netI     0.0918
_diffrn_reflns_av_R_equivalents  0.1631
_diffrn_reflns_limit_h_min       -17
_diffrn_reflns_limit_h_max       17
_diffrn_reflns_limit_k_min       -17
_diffrn_reflns_limit_k_max       17
_diffrn_reflns_limit_l_min       -25
_diffrn_reflns_limit_l_max       25
_diffrn_reflns_theta_min         2.442
_diffrn_reflns_theta_max         25.250
_diffrn_reflns_theta_full        25.242
_diffrn_measured_fraction_theta_max 0.999
_diffrn_measured_fraction_theta_full 0.999
_diffrn_reflns_Laue_measured_fraction_max 0.999
_diffrn_reflns_Laue_measured_fraction_full 0.999
_diffrn_reflns_point_group_measured_fraction_max 0.999
_diffrn_reflns_point_group_measured_fraction_full 0.999
_reflns_number_total             7893
_reflns_number_gt                5006
_reflns_threshold_expression     'I > 2\s(I)'
_reflns_Friedel_coverage         0.000
_reflns_Friedel_fraction_max     .
_reflns_Friedel_fraction_full    .

_reflns_special_details          
;
 Reflections were merged by SHELXL according to the crystal
 class for the calculation of statistics and refinement.
 
 _reflns_Friedel_fraction is defined as the number of unique
 Friedel pairs measured divided by the number that would be
 possible theoretically, ignoring centric projections and
 systematic absences.
;

_computing_data_collection       'Bruker APEX2'
_computing_cell_refinement       'Bruker SAINT'
_computing_data_reduction        'Bruker SAINT'
_computing_structure_solution    'SHELXS-97 (Sheldrick 2008)'
_computing_structure_refinement  'SHELXL-2014 (Sheldrick 2014)'
_computing_molecular_graphics    'Bruker SHELXTL'
_computing_publication_material  'Bruker SHELXTL'
_refine_special_details          ?
_refine_ls_structure_factor_coef Fsqd
_refine_ls_matrix_type           full
_refine_ls_weighting_scheme      calc
_refine_ls_weighting_details     
'w=1/[\s^2^(Fo^2^)+(0.0516P)^2^+20.3678P] where P=(Fo^2^+2Fc^2^)/3'
_atom_sites_solution_primary     ?
_atom_sites_solution_secondary   ?
_atom_sites_solution_hydrogens   geom
_refine_ls_hydrogen_treatment    constr
_refine_ls_extinction_method     none
_refine_ls_extinction_coef       .
_refine_ls_number_reflns         7893
_refine_ls_number_parameters     451
_refine_ls_number_restraints     18
_refine_ls_R_factor_all          0.1162
_refine_ls_R_factor_gt           0.0586
_refine_ls_wR_factor_ref         0.1441
_refine_ls_wR_factor_gt          0.1179
_refine_ls_goodness_of_fit_ref   1.010
_refine_ls_restrained_S_all      1.009
_refine_ls_shift/su_max          0.001
_refine_ls_shift/su_mean         0.000

loop_
_atom_site_label
_atom_site_type_symbol
_atom_site_fract_x
_atom_site_fract_y
_atom_site_fract_z
_atom_site_U_iso_or_equiv
_atom_site_adp_type
_atom_site_occupancy
_atom_site_site_symmetry_order
_atom_site_calc_flag
_atom_site_refinement_flags_posn
_atom_site_refinement_flags_adp
_atom_site_refinement_flags_occupancy
_atom_site_disorder_assembly
_atom_site_disorder_group
C33 C 0.9160(5) 0.8267(5) 0.5871(3) 0.086(4) Uani 1 1 d G . . . .
H33 H 0.9520 0.8075 0.6291 0.103 Uiso 1 1 calc R U . . .
C34 C 0.9301(4) 0.9127(5) 0.5652(4) 0.100(4) Uani 1 1 d G U . . .
H34 H 0.9756 0.9512 0.5925 0.120 Uiso 1 1 calc R U . . .
C35 C 0.8763(5) 0.9413(4) 0.5024(4) 0.099(4) Uani 1 1 d G U . . .
H35 H 0.8858 0.9989 0.4877 0.119 Uiso 1 1 calc R U . . .
C31 C 0.8083(5) 0.8838(5) 0.4615(3) 0.085(4) Uani 1 1 d G . . . .
H31 H 0.7723 0.9029 0.4195 0.102 Uiso 1 1 calc R U . . .
C30 C 0.7941(4) 0.7977(5) 0.4834(3) 0.077(3) Uani 1 1 d G U . . .
H30 H 0.7486 0.7593 0.4560 0.093 Uiso 1 1 calc R U . . .
C32 C 0.8480(5) 0.7692(4) 0.5462(4) 0.080(3) Uani 1 1 d G . . . .
H32 H 0.8385 0.7116 0.5608 0.096 Uiso 1 1 calc R U . . .
C37 C 1.0199(4) 0.4897(4) 0.2483(3) 0.0175(13) Uani 1 1 d . . . . .
C9 C 1.2797(4) 0.5242(4) 0.4580(3) 0.0262(15) Uani 1 1 d . . . . .
H9 H 1.3457 0.5252 0.4650 0.031 Uiso 1 1 calc R U . . .
C10 C 1.1054(4) 0.4941(4) 0.2209(3) 0.0254(15) Uani 1 1 d . . . . .
H10A H 1.0948 0.5413 0.1884 0.038 Uiso 1 1 calc R U . . .
H10B H 1.1119 0.4371 0.2010 0.038 Uiso 1 1 calc R U . . .
H10C H 1.1631 0.5067 0.2564 0.038 Uiso 1 1 calc R U . . .
C11 C 1.2426(5) 0.4754(4) 0.5002(3) 0.0270(16) Uani 1 1 d . . . . .
H11 H 1.2835 0.4434 0.5354 0.032 Uiso 1 1 calc R U . . .
C12 C 1.1198(4) 0.5703(4) 0.3948(3) 0.0186(14) Uani 1 1 d . . . . .
C13 C 0.8226(5) 0.5985(4) 0.3303(3) 0.0300(16) Uani 1 1 d . . . . .
H13A H 0.8551 0.5474 0.3189 0.045 Uiso 1 1 calc R U . . .
H13B H 0.7742 0.5774 0.3488 0.045 Uiso 1 1 calc R U . . .
H13C H 0.8682 0.6353 0.3622 0.045 Uiso 1 1 calc R U . . .
C14 C 1.0344(5) 0.4113(4) 0.2986(3) 0.0252(15) Uani 1 1 d . . . . .
H14A H 1.0964 0.4168 0.3312 0.038 Uiso 1 1 calc R U . . .
H14B H 1.0305 0.3544 0.2760 0.038 Uiso 1 1 calc R U . . .
H14C H 0.9853 0.4139 0.3199 0.038 Uiso 1 1 calc R U . . .
C15 C 0.9270(5) 0.4742(4) 0.1917(3) 0.0292(16) Uani 1 1 d . . . . .
H15A H 0.8744 0.4669 0.2093 0.044 Uiso 1 1 calc R U . . .
H15B H 0.9334 0.4205 0.1678 0.044 Uiso 1 1 calc R U . . .
H15C H 0.9150 0.5253 0.1623 0.044 Uiso 1 1 calc R U . . .
C16 C 1.0830(4) 0.5215(4) 0.4382(3) 0.0263(15) Uani 1 1 d . . . . .
H16 H 1.0172 0.5209 0.4320 0.032 Uiso 1 1 calc R U . . .
C17 C 0.6768(5) 0.5899(5) 0.1963(3) 0.0357(18) Uani 1 1 d . . . . .
H17A H 0.6530 0.6183 0.1538 0.054 Uiso 1 1 calc R U . . .
H17B H 0.6242 0.5778 0.2133 0.054 Uiso 1 1 calc R U . . .
H17C H 0.7080 0.5340 0.1921 0.054 Uiso 1 1 calc R U . . .
C18 C 0.8212(5) 0.7217(5) 0.0707(3) 0.0322(17) Uani 1 1 d . . . . .
H18A H 0.8864 0.7009 0.0806 0.048 Uiso 1 1 calc R U . . .
H18B H 0.8071 0.7630 0.0341 0.048 Uiso 1 1 calc R U . . .
H18C H 0.7783 0.6709 0.0595 0.048 Uiso 1 1 calc R U . . .
C19 C 0.6751(5) 0.8112(5) 0.1236(3) 0.0377(18) Uani 1 1 d . . . . .
H19A H 0.6371 0.7569 0.1155 0.056 Uiso 1 1 calc R U . . .
H19B H 0.6570 0.8487 0.0848 0.056 Uiso 1 1 calc R U . . .
H19C H 0.6645 0.8436 0.1600 0.056 Uiso 1 1 calc R U . . .
C20 C 1.0569(5) 0.7818(4) 0.3778(3) 0.0303(17) Uani 1 1 d . . . . .
C21 C 0.8690(5) 0.8926(4) 0.1594(4) 0.0373(18) Uani 1 1 d . . . . .
H21A H 0.8547 0.9233 0.1951 0.056 Uiso 1 1 calc R U . . .
H21B H 0.8477 0.9288 0.1200 0.056 Uiso 1 1 calc R U . . .
H21C H 0.9371 0.8829 0.1706 0.056 Uiso 1 1 calc R U . . .
C22 C 0.7013(5) 0.7626(5) 0.2826(4) 0.0354(18) Uani 1 1 d . . . . .
H22A H 0.7423 0.8149 0.2924 0.053 Uiso 1 1 calc R U . . .
H22B H 0.6860 0.7445 0.3216 0.053 Uiso 1 1 calc R U . . .
H22C H 0.6431 0.7771 0.2482 0.053 Uiso 1 1 calc R U . . .
C23 C 1.1583(5) 0.8106(5) 0.3808(4) 0.0414(19) Uani 1 1 d . . . . .
H23A H 1.2023 0.7620 0.3985 0.062 Uiso 1 1 calc R U . . .
H23B H 1.1766 0.8629 0.4086 0.062 Uiso 1 1 calc R U . . .
H23C H 1.1599 0.8250 0.3371 0.062 Uiso 1 1 calc R U . . .
C24 C 1.1444(5) 0.4745(5) 0.4899(3) 0.0345(18) Uani 1 1 d . . . . .
H24 H 1.1197 0.4417 0.5184 0.041 Uiso 1 1 calc R U . . .
C25 C 0.4447(7) 0.9268(5) 0.4701(4) 0.048(2) Uani 1 1 d . . . . .
H25 H 0.4070 0.8780 0.4494 0.057 Uiso 1 1 calc R U . . .
C26 C 0.5381(7) 0.9343(5) 0.4697(4) 0.050(2) Uani 1 1 d . . . . .
H26 H 0.5642 0.8895 0.4497 0.060 Uiso 1 1 calc R U . . .
C27 C 1.0513(6) 0.7580(5) 0.4466(3) 0.044(2) Uani 1 1 d . . . . .
H27A H 0.9869 0.7403 0.4434 0.066 Uiso 1 1 calc R U . . .
H27B H 1.0692 0.8099 0.4750 0.066 Uiso 1 1 calc R U . . .
H27C H 1.0945 0.7089 0.4647 0.066 Uiso 1 1 calc R U . . .
C28 C 0.5930(6) 1.0070(6) 0.4983(4) 0.053(2) Uani 1 1 d . . . . .
H28 H 0.6557 1.0123 0.4966 0.063 Uiso 1 1 calc R U . . .
C29 C 0.9841(6) 0.8575(5) 0.3488(4) 0.060(3) Uani 1 1 d . . . . .
H29A H 0.9919 0.8782 0.3080 0.091 Uiso 1 1 calc R U . . .
H29B H 0.9948 0.9069 0.3796 0.091 Uiso 1 1 calc R U . . .
H29C H 0.9200 0.8346 0.3409 0.091 Uiso 1 1 calc R U . . .
Sb1 Sb 0.47647(3) 0.65369(3) 0.36337(2) 0.02748(15) Uani 1 1 d . . . . .
Cu1 Cu 1.06267(6) 0.74389(6) 0.18189(4) 0.0339(2) Uani 1 1 d . . . . .
Si1 Si 0.97061(11) 0.69247(11) 0.24066(8) 0.0169(4) Uani 1 1 d . . . . .
Si3 Si 0.76494(12) 0.66697(12) 0.25449(9) 0.0212(4) Uani 1 1 d . . . . .
Si2 Si 0.80561(13) 0.78079(12) 0.14448(9) 0.0226(4) Uani 1 1 d . . . . .
N3 N 0.8472(3) 0.7101(3) 0.2157(2) 0.0176(11) Uani 1 1 d . . . . .
N1 N 1.0068(3) 0.5794(3) 0.2770(2) 0.0167(11) Uani 1 1 d . . . . .
N2 N 1.0254(3) 0.7047(3) 0.3308(2) 0.0213(12) Uani 1 1 d . . . . .
F006 F 0.3648(3) 0.5944(3) 0.3137(2) 0.0607(14) Uani 1 1 d . . . . .
F008 F 0.5881(3) 0.7113(4) 0.4154(3) 0.0759(16) Uani 1 1 d . . . . .
F00A F 0.4447(4) 0.7555(3) 0.3119(3) 0.092(2) Uani 1 1 d . . . . .
F00C F 0.4112(4) 0.6970(3) 0.4211(3) 0.0775(17) Uani 1 1 d . . . . .
F00D F 0.5072(3) 0.5502(3) 0.4178(3) 0.0748(16) Uani 1 1 d . . . . .
F00G F 0.5443(4) 0.6063(4) 0.3113(3) 0.097(2) Uani 1 1 d . . . . .
C36 C 1.2186(4) 0.5717(4) 0.4049(3) 0.0224(14) Uani 1 1 d . . . . .
H36 H 1.2436 0.6042 0.3764 0.027 Uiso 1 1 calc R U . . .
C5 C 1.0967(5) 0.7603(5) 0.0809(4) 0.0351(18) Uani 1 1 d . . . . .
H5 H 1.0478 0.7446 0.0392 0.042 Uiso 1 1 calc R U . . .
C1 C 1.0522(4) 0.6171(4) 0.3360(3) 0.0177(14) Uani 1 1 d . . . . .
C4 C 1.1609(5) 0.6947(5) 0.1155(4) 0.0342(17) Uani 1 1 d . . . . .
H4 H 1.1549 0.6324 0.0988 0.041 Uiso 1 1 calc R U . . .
C6 C 1.0971(5) 0.8459(5) 0.1078(4) 0.0378(18) Uani 1 1 d . . . . .
H6 H 1.0495 0.8913 0.0850 0.045 Uiso 1 1 calc R U . . .
C2 C 1.2280(5) 0.7991(5) 0.2044(4) 0.0352(18) Uani 1 1 d . . . . .
H2 H 1.2678 0.8105 0.2500 0.042 Uiso 1 1 calc R U . . .
C7 C 1.1630(5) 0.8653(5) 0.1697(4) 0.041(2) Uani 1 1 d . . . . .
H7 H 1.1597 0.9237 0.1909 0.050 Uiso 1 1 calc R U . . .
C3 C 1.2270(5) 0.7142(5) 0.1767(4) 0.0337(17) Uani 1 1 d . . . . .
H3 H 1.2653 0.6652 0.2033 0.040 Uiso 1 1 calc R U . . .

loop_
_atom_site_aniso_label
_atom_site_aniso_U_11
_atom_site_aniso_U_22
_atom_site_aniso_U_33
_atom_site_aniso_U_23
_atom_site_aniso_U_13
_atom_site_aniso_U_12
C33 0.065(7) 0.084(8) 0.094(8) -0.024(7) 0.003(6) 0.020(6)
C34 0.100(4) 0.099(4) 0.100(4) -0.0008(10) 0.0289(15) 0.0002(10)
C35 0.099(4) 0.098(4) 0.100(4) -0.0002(10) 0.0298(15) 0.0007(10)
C31 0.059(6) 0.139(10) 0.046(6) -0.035(6) -0.002(5) 0.054(6)
C30 0.077(3) 0.078(3) 0.077(3) -0.0014(10) 0.0242(13) -0.0006(10)
C32 0.075(7) 0.072(7) 0.118(10) -0.031(7) 0.069(7) -0.021(6)
C37 0.015(3) 0.017(3) 0.018(3) -0.002(3) 0.001(3) 0.000(2)
C9 0.017(3) 0.026(4) 0.029(4) -0.003(3) -0.003(3) 0.007(3)
C10 0.033(4) 0.019(4) 0.028(4) -0.001(3) 0.014(3) 0.004(3)
C11 0.032(4) 0.026(4) 0.015(4) 0.001(3) -0.004(3) 0.011(3)
C12 0.020(3) 0.019(3) 0.014(3) -0.002(3) 0.001(3) 0.006(3)
C13 0.027(4) 0.032(4) 0.034(4) 0.008(3) 0.014(3) 0.003(3)
C14 0.030(4) 0.015(3) 0.030(4) 0.004(3) 0.008(3) 0.003(3)
C15 0.038(4) 0.017(3) 0.030(4) -0.006(3) 0.005(3) 0.001(3)
C16 0.018(3) 0.041(4) 0.020(4) 0.005(3) 0.006(3) 0.010(3)
C17 0.027(4) 0.035(4) 0.041(5) 0.009(3) 0.004(3) -0.002(3)
C18 0.028(4) 0.042(4) 0.024(4) 0.003(3) 0.004(3) 0.006(3)
C19 0.036(4) 0.047(5) 0.027(4) 0.011(3) 0.005(3) 0.016(4)
C20 0.037(4) 0.020(4) 0.026(4) -0.011(3) -0.003(3) 0.008(3)
C21 0.042(4) 0.024(4) 0.041(5) 0.016(3) 0.006(4) 0.014(3)
C22 0.036(4) 0.035(4) 0.042(5) 0.007(3) 0.020(4) 0.012(3)
C23 0.047(5) 0.028(4) 0.043(5) -0.009(4) 0.005(4) -0.014(3)
C24 0.039(4) 0.047(5) 0.021(4) 0.008(3) 0.016(3) 0.013(4)
C25 0.077(6) 0.029(5) 0.031(5) 0.006(4) 0.007(4) -0.005(4)
C26 0.084(7) 0.030(5) 0.048(5) 0.007(4) 0.039(5) 0.004(4)
C27 0.051(5) 0.045(5) 0.035(5) -0.024(4) 0.013(4) -0.004(4)
C28 0.062(6) 0.043(5) 0.057(6) 0.026(4) 0.025(5) 0.002(5)
C29 0.067(6) 0.035(5) 0.055(6) -0.023(4) -0.017(5) 0.022(4)
Sb1 0.0238(2) 0.0203(2) 0.0382(3) 0.0004(2) 0.0093(2) -0.0013(2)
Cu1 0.0299(5) 0.0374(5) 0.0397(5) 0.0128(4) 0.0186(4) -0.0028(4)
Si1 0.0179(9) 0.0140(8) 0.0176(9) 0.0004(7) 0.0036(7) 0.0012(7)
Si3 0.0177(9) 0.0237(10) 0.0225(10) 0.0040(8) 0.0064(8) 0.0032(7)
Si2 0.0249(10) 0.0216(10) 0.0212(10) 0.0052(8) 0.0068(8) 0.0067(8)
N3 0.021(3) 0.011(3) 0.021(3) 0.000(2) 0.006(2) 0.001(2)
N1 0.016(3) 0.016(3) 0.016(3) -0.002(2) 0.002(2) 0.001(2)
N2 0.021(3) 0.018(3) 0.024(3) -0.001(2) 0.004(2) 0.004(2)
F006 0.063(3) 0.072(3) 0.043(3) -0.009(2) 0.012(2) -0.037(3)
F008 0.049(3) 0.101(4) 0.077(4) -0.021(3) 0.019(3) -0.036(3)
F00A 0.072(4) 0.058(3) 0.126(5) 0.059(3) 0.000(4) -0.009(3)
F00C 0.072(4) 0.062(3) 0.119(5) -0.041(3) 0.061(3) -0.026(3)
F00D 0.061(3) 0.064(3) 0.094(4) 0.042(3) 0.017(3) 0.007(3)
F00G 0.121(5) 0.058(4) 0.157(6) -0.027(4) 0.109(5) -0.022(3)
C36 0.021(3) 0.023(4) 0.022(4) -0.002(3) 0.004(3) 0.002(3)
C5 0.031(4) 0.043(5) 0.035(4) 0.008(4) 0.016(3) -0.002(3)
C1 0.013(3) 0.019(3) 0.024(4) -0.002(3) 0.009(3) -0.003(3)
C4 0.039(4) 0.035(4) 0.037(5) 0.000(4) 0.023(4) -0.001(3)
C6 0.034(4) 0.031(4) 0.055(5) 0.018(4) 0.023(4) -0.003(3)
C2 0.027(4) 0.035(4) 0.044(5) 0.002(4) 0.012(4) -0.007(3)
C7 0.041(5) 0.024(4) 0.067(6) 0.001(4) 0.028(4) -0.012(3)
C3 0.026(4) 0.033(4) 0.045(5) 0.012(4) 0.015(4) 0.004(3)

_geom_special_details            
;
 All esds (except the esd in the dihedral angle between two l.s. planes)
 are estimated using the full covariance matrix.  The cell esds are taken
 into account individually in the estimation of esds in distances, angles
 and torsion angles; correlations between esds in cell parameters are only
 used when they are defined by crystal symmetry.  An approximate (isotropic)
 treatment of cell esds is used for estimating esds involving l.s. planes.
;

loop_
_geom_bond_atom_site_label_1
_geom_bond_atom_site_label_2
_geom_bond_distance
_geom_bond_site_symmetry_2
_geom_bond_publ_flag
C33 C34 1.3900 . ?
C33 C32 1.3900 . ?
C33 H33 0.9300 . ?
C34 C35 1.3900 . ?
C34 H34 0.9300 . ?
C35 C31 1.3900 . ?
C35 H35 0.9300 . ?
C31 C30 1.3900 . ?
C31 H31 0.9300 . ?
C30 C32 1.3900 . ?
C30 H30 0.9300 . ?
C32 H32 0.9300 . ?
C37 N1 1.493(7) . ?
C37 C15 1.530(8) . ?
C37 C10 1.532(8) . ?
C37 C14 1.546(8) . ?
C9 C11 1.384(9) . ?
C9 C36 1.395(8) . ?
C9 H9 0.9300 . ?
C10 H10A 0.9600 . ?
C10 H10B 0.9600 . ?
C10 H10C 0.9600 . ?
C11 C24 1.383(9) . ?
C11 H11 0.9300 . ?
C12 C36 1.393(8) . ?
C12 C16 1.401(8) . ?
C12 C1 1.502(8) . ?
C13 Si3 1.869(6) . ?
C13 H13A 0.9600 . ?
C13 H13B 0.9600 . ?
C13 H13C 0.9600 . ?
C14 H14A 0.9600 . ?
C14 H14B 0.9600 . ?
C14 H14C 0.9600 . ?
C15 H15A 0.9600 . ?
C15 H15B 0.9600 . ?
C15 H15C 0.9600 . ?
C16 C24 1.374(9) . ?
C16 H16 0.9300 . ?
C17 Si3 1.872(7) . ?
C17 H17A 0.9600 . ?
C17 H17B 0.9600 . ?
C17 H17C 0.9600 . ?
C18 Si2 1.868(7) . ?
C18 H18A 0.9600 . ?
C18 H18B 0.9600 . ?
C18 H18C 0.9600 . ?
C19 Si2 1.875(7) . ?
C19 H19A 0.9600 . ?
C19 H19B 0.9600 . ?
C19 H19C 0.9600 . ?
C20 N2 1.489(8) . ?
C20 C23 1.525(10) . ?
C20 C27 1.531(10) . ?
C20 C29 1.535(9) . ?
C21 Si2 1.871(7) . ?
C21 H21A 0.9600 . ?
C21 H21B 0.9600 . ?
C21 H21C 0.9600 . ?
C22 Si3 1.886(6) . ?
C22 H22A 0.9600 . ?
C22 H22B 0.9600 . ?
C22 H22C 0.9600 . ?
C23 H23A 0.9600 . ?
C23 H23B 0.9600 . ?
C23 H23C 0.9600 . ?
C24 H24 0.9300 . ?
C25 C26 1.373(11) . ?
C25 C28 1.392(11) 3_676 ?
C25 H25 0.9300 . ?
C26 C28 1.366(11) . ?
C26 H26 0.9300 . ?
C27 H27A 0.9600 . ?
C27 H27B 0.9600 . ?
C27 H27C 0.9600 . ?
C28 C25 1.392(11) 3_676 ?
C28 H28 0.9300 . ?
C29 H29A 0.9600 . ?
C29 H29B 0.9600 . ?
C29 H29C 0.9600 . ?
Sb1 F00A 1.832(5) . ?
Sb1 F00G 1.835(5) . ?
Sb1 F006 1.867(4) . ?
Sb1 F008 1.871(5) . ?
Sb1 F00C 1.882(5) . ?
Sb1 F00D 1.886(5) . ?
Cu1 Si1 2.2307(19) . ?
Cu1 C6 2.342(7) . ?
Cu1 C5 2.359(7) . ?
Cu1 C7 2.379(6) . ?
Cu1 C4 2.412(7) . ?
Cu1 C2 2.454(7) . ?
Cu1 C3 2.477(7) . ?
Si1 N3 1.736(5) . ?
Si1 N2 1.843(5) . ?
Si1 N1 1.847(5) . ?
Si1 C1 2.296(6) . ?
Si3 N3 1.772(5) . ?
Si2 N3 1.783(5) . ?
N1 C1 1.345(7) . ?
N2 C1 1.346(7) . ?
C36 H36 0.9300 . ?
C5 C6 1.387(10) . ?
C5 C4 1.391(10) . ?
C5 H5 0.9800 . ?
C4 C3 1.392(10) . ?
C4 H4 0.9800 . ?
C6 C7 1.400(10) . ?
C6 H6 0.9800 . ?
C2 C3 1.382(10) . ?
C2 C7 1.403(10) . ?
C2 H2 0.9800 . ?
C7 H7 0.9800 . ?
C3 H3 0.9800 . ?

loop_
_geom_angle_atom_site_label_1
_geom_angle_atom_site_label_2
_geom_angle_atom_site_label_3
_geom_angle
_geom_angle_site_symmetry_1
_geom_angle_site_symmetry_3
_geom_angle_publ_flag
C34 C33 C32 120.0 . . ?
C34 C33 H33 120.0 . . ?
C32 C33 H33 120.0 . . ?
C35 C34 C33 120.0 . . ?
C35 C34 H34 120.0 . . ?
C33 C34 H34 120.0 . . ?
C34 C35 C31 120.0 . . ?
C34 C35 H35 120.0 . . ?
C31 C35 H35 120.0 . . ?
C30 C31 C35 120.0 . . ?
C30 C31 H31 120.0 . . ?
C35 C31 H31 120.0 . . ?
C31 C30 C32 120.0 . . ?
C31 C30 H30 120.0 . . ?
C32 C30 H30 120.0 . . ?
C30 C32 C33 120.0 . . ?
C30 C32 H32 120.0 . . ?
C33 C32 H32 120.0 . . ?
N1 C37 C15 105.1(5) . . ?
N1 C37 C10 109.8(5) . . ?
C15 C37 C10 109.8(5) . . ?
N1 C37 C14 112.8(5) . . ?
C15 C37 C14 109.3(5) . . ?
C10 C37 C14 109.9(5) . . ?
C11 C9 C36 120.3(6) . . ?
C11 C9 H9 119.9 . . ?
C36 C9 H9 119.9 . . ?
C37 C10 H10A 109.5 . . ?
C37 C10 H10B 109.5 . . ?
H10A C10 H10B 109.5 . . ?
C37 C10 H10C 109.5 . . ?
H10A C10 H10C 109.5 . . ?
H10B C10 H10C 109.5 . . ?
C24 C11 C9 119.8(6) . . ?
C24 C11 H11 120.1 . . ?
C9 C11 H11 120.1 . . ?
C36 C12 C16 119.7(5) . . ?
C36 C12 C1 120.5(5) . . ?
C16 C12 C1 119.8(5) . . ?
Si3 C13 H13A 109.5 . . ?
Si3 C13 H13B 109.5 . . ?
H13A C13 H13B 109.5 . . ?
Si3 C13 H13C 109.5 . . ?
H13A C13 H13C 109.5 . . ?
H13B C13 H13C 109.5 . . ?
C37 C14 H14A 109.5 . . ?
C37 C14 H14B 109.5 . . ?
H14A C14 H14B 109.5 . . ?
C37 C14 H14C 109.5 . . ?
H14A C14 H14C 109.5 . . ?
H14B C14 H14C 109.5 . . ?
C37 C15 H15A 109.5 . . ?
C37 C15 H15B 109.5 . . ?
H15A C15 H15B 109.5 . . ?
C37 C15 H15C 109.5 . . ?
H15A C15 H15C 109.5 . . ?
H15B C15 H15C 109.5 . . ?
C24 C16 C12 119.8(6) . . ?
C24 C16 H16 120.1 . . ?
C12 C16 H16 120.1 . . ?
Si3 C17 H17A 109.5 . . ?
Si3 C17 H17B 109.5 . . ?
H17A C17 H17B 109.5 . . ?
Si3 C17 H17C 109.5 . . ?
H17A C17 H17C 109.5 . . ?
H17B C17 H17C 109.5 . . ?
Si2 C18 H18A 109.5 . . ?
Si2 C18 H18B 109.5 . . ?
H18A C18 H18B 109.5 . . ?
Si2 C18 H18C 109.5 . . ?
H18A C18 H18C 109.5 . . ?
H18B C18 H18C 109.5 . . ?
Si2 C19 H19A 109.5 . . ?
Si2 C19 H19B 109.5 . . ?
H19A C19 H19B 109.5 . . ?
Si2 C19 H19C 109.5 . . ?
H19A C19 H19C 109.5 . . ?
H19B C19 H19C 109.5 . . ?
N2 C20 C23 109.8(5) . . ?
N2 C20 C27 111.7(5) . . ?
C23 C20 C27 111.1(6) . . ?
N2 C20 C29 104.7(5) . . ?
C23 C20 C29 111.1(6) . . ?
C27 C20 C29 108.4(6) . . ?
Si2 C21 H21A 109.5 . . ?
Si2 C21 H21B 109.5 . . ?
H21A C21 H21B 109.5 . . ?
Si2 C21 H21C 109.5 . . ?
H21A C21 H21C 109.5 . . ?
H21B C21 H21C 109.5 . . ?
Si3 C22 H22A 109.5 . . ?
Si3 C22 H22B 109.5 . . ?
H22A C22 H22B 109.5 . . ?
Si3 C22 H22C 109.5 . . ?
H22A C22 H22C 109.5 . . ?
H22B C22 H22C 109.5 . . ?
C20 C23 H23A 109.5 . . ?
C20 C23 H23B 109.5 . . ?
H23A C23 H23B 109.5 . . ?
C20 C23 H23C 109.5 . . ?
H23A C23 H23C 109.5 . . ?
H23B C23 H23C 109.5 . . ?
C16 C24 C11 120.9(6) . . ?
C16 C24 H24 119.6 . . ?
C11 C24 H24 119.6 . . ?
C26 C25 C28 119.2(8) . 3_676 ?
C26 C25 H25 120.4 . . ?
C28 C25 H25 120.4 3_676 . ?
C28 C26 C25 120.7(8) . . ?
C28 C26 H26 119.6 . . ?
C25 C26 H26 119.6 . . ?
C20 C27 H27A 109.5 . . ?
C20 C27 H27B 109.5 . . ?
H27A C27 H27B 109.5 . . ?
C20 C27 H27C 109.5 . . ?
H27A C27 H27C 109.5 . . ?
H27B C27 H27C 109.5 . . ?
C26 C28 C25 120.0(8) . 3_676 ?
C26 C28 H28 120.0 . . ?
C25 C28 H28 120.0 3_676 . ?
C20 C29 H29A 109.5 . . ?
C20 C29 H29B 109.5 . . ?
H29A C29 H29B 109.5 . . ?
C20 C29 H29C 109.5 . . ?
H29A C29 H29C 109.5 . . ?
H29B C29 H29C 109.5 . . ?
F00A Sb1 F00G 92.1(3) . . ?
F00A Sb1 F006 91.7(2) . . ?
F00G Sb1 F006 91.2(2) . . ?
F00A Sb1 F008 89.7(3) . . ?
F00G Sb1 F008 89.7(3) . . ?
F006 Sb1 F008 178.3(2) . . ?
F00A Sb1 F00C 91.4(3) . . ?
F00G Sb1 F00C 176.3(3) . . ?
F006 Sb1 F00C 89.9(2) . . ?
F008 Sb1 F00C 89.1(2) . . ?
F00A Sb1 F00D 178.5(3) . . ?
F00G Sb1 F00D 89.4(3) . . ?
F006 Sb1 F00D 88.3(2) . . ?
F008 Sb1 F00D 90.3(2) . . ?
F00C Sb1 F00D 87.0(3) . . ?
Si1 Cu1 C6 152.36(19) . . ?
Si1 Cu1 C5 151.12(19) . . ?
C6 Cu1 C5 34.3(2) . . ?
Si1 Cu1 C7 144.6(2) . . ?
C6 Cu1 C7 34.5(3) . . ?
C5 Cu1 C7 61.0(3) . . ?
Si1 Cu1 C4 142.58(18) . . ?
C6 Cu1 C4 60.8(3) . . ?
C5 Cu1 C4 33.9(2) . . ?
C7 Cu1 C4 70.5(3) . . ?
Si1 Cu1 C2 136.97(19) . . ?
C6 Cu1 C2 61.0(2) . . ?
C5 Cu1 C2 70.9(2) . . ?
C7 Cu1 C2 33.7(2) . . ?
C4 Cu1 C2 59.1(2) . . ?
Si1 Cu1 C3 136.41(17) . . ?
C6 Cu1 C3 70.9(2) . . ?
C5 Cu1 C3 60.0(2) . . ?
C7 Cu1 C3 59.3(2) . . ?
C4 Cu1 C3 33.0(2) . . ?
C2 Cu1 C3 32.5(2) . . ?
N3 Si1 N2 112.5(2) . . ?
N3 Si1 N1 113.6(2) . . ?
N2 Si1 N1 71.2(2) . . ?
N3 Si1 Cu1 121.74(18) . . ?
N2 Si1 Cu1 113.80(18) . . ?
N1 Si1 Cu1 113.38(16) . . ?
N3 Si1 C1 123.5(2) . . ?
N2 Si1 C1 35.9(2) . . ?
N1 Si1 C1 35.9(2) . . ?
Cu1 Si1 C1 114.76(16) . . ?
N3 Si3 C13 113.9(3) . . ?
N3 Si3 C17 109.8(3) . . ?
C13 Si3 C17 106.1(3) . . ?
N3 Si3 C22 110.5(3) . . ?
C13 Si3 C22 105.5(3) . . ?
C17 Si3 C22 111.0(3) . . ?
N3 Si2 C18 109.9(3) . . ?
N3 Si2 C21 110.5(3) . . ?
C18 Si2 C21 111.8(3) . . ?
N3 Si2 C19 113.4(3) . . ?
C18 Si2 C19 106.9(3) . . ?
C21 Si2 C19 104.1(3) . . ?
Si1 N3 Si3 126.4(3) . . ?
Si1 N3 Si2 113.5(3) . . ?
Si3 N3 Si2 120.1(3) . . ?
C1 N1 C37 131.2(5) . . ?
C1 N1 Si1 90.6(4) . . ?
C37 N1 Si1 133.3(4) . . ?
C1 N2 C20 131.0(5) . . ?
C1 N2 Si1 90.7(4) . . ?
C20 N2 Si1 135.8(4) . . ?
C9 C36 C12 119.6(6) . . ?
C9 C36 H36 120.2 . . ?
C12 C36 H36 120.2 . . ?
C6 C5 C4 119.9(7) . . ?
C6 C5 Cu1 72.2(4) . . ?
C4 C5 Cu1 75.1(4) . . ?
C6 C5 H5 120.0 . . ?
C4 C5 H5 120.0 . . ?
Cu1 C5 H5 120.0 . . ?
N1 C1 N2 105.9(5) . . ?
N1 C1 C12 126.5(5) . . ?
N2 C1 C12 127.6(5) . . ?
N1 C1 Si1 53.5(3) . . ?
N2 C1 Si1 53.4(3) . . ?
C12 C1 Si1 170.7(4) . . ?
C3 C4 C5 120.9(7) . . ?
C3 C4 Cu1 76.1(4) . . ?
C5 C4 Cu1 71.0(4) . . ?
C3 C4 H4 119.4 . . ?
C5 C4 H4 119.4 . . ?
Cu1 C4 H4 119.4 . . ?
C5 C6 C7 119.2(7) . . ?
C5 C6 Cu1 73.5(4) . . ?
C7 C6 Cu1 74.2(4) . . ?
C5 C6 H6 120.3 . . ?
C7 C6 H6 120.3 . . ?
Cu1 C6 H6 120.3 . . ?
C3 C2 C7 119.4(7) . . ?
C3 C2 Cu1 74.7(4) . . ?
C7 C2 Cu1 70.2(4) . . ?
C3 C2 H2 120.1 . . ?
C7 C2 H2 120.1 . . ?
Cu1 C2 H2 120.1 . . ?
C6 C7 C2 120.7(7) . . ?
C6 C7 Cu1 71.3(4) . . ?
C2 C7 Cu1 76.0(4) . . ?
C6 C7 H7 119.5 . . ?
C2 C7 H7 119.5 . . ?
Cu1 C7 H7 119.5 . . ?
C2 C3 C4 119.9(7) . . ?
C2 C3 Cu1 72.8(4) . . ?
C4 C3 Cu1 70.9(4) . . ?
C2 C3 H3 119.7 . . ?
C4 C3 H3 119.7 . . ?
Cu1 C3 H3 119.7 . . ?

_refine_diff_density_max         1.218
_refine_diff_density_min         -0.860
_refine_diff_density_rms         0.127

_shelx_res_file                  
;

    3_a.res created by SHELXL-2014/7

TITL 3_a.res in P2(1)/n
CELL  0.71073  14.6166  14.7586  21.2428   90.000  107.874   90.000
ZERR    4.000   0.0068   0.0069   0.0101    0.000    0.010    0.000
LATT 1
SYMM 1/2-X, 1/2+Y, 1/2-Z
SFAC C  H  N  F  Si Cu Sb
UNIT 144  224  12  24  12  4  4
OMIT -3 50.5
L.S. 10
ACTA
BOND $H
FMAP 2
PLAN 20
ISOR 0.001 C30 C34 C35
TEMP 23.000
WGHT    0.051600   20.367798
FVAR       0.22245
AFIX  66
C33   1    0.915965    0.826657    0.587067    11.00000    0.06487    0.08438 =
         0.09402   -0.02366    0.00318    0.02032
AFIX  43
H33   2    0.951982    0.807537    0.629081    11.00000   -1.20000
AFIX  65
C34   1    0.930135    0.912720    0.565153    11.00000    0.09959    0.09870 =
         0.10018   -0.00085    0.02892    0.00018
AFIX  43
H34   2    0.975633    0.951182    0.592506    11.00000   -1.20000
AFIX  65
C35   1    0.876303    0.941296    0.502359    11.00000    0.09929    0.09820 =
         0.09958   -0.00017    0.02977    0.00073
AFIX  43
H35   2    0.885784    0.998878    0.487698    11.00000   -1.20000
AFIX  65
C31   1    0.808300    0.883811    0.461477    11.00000    0.05906    0.13850 =
         0.04597   -0.03507   -0.00212    0.05434
AFIX  43
H31   2    0.772283    0.902931    0.419463    11.00000   -1.20000
AFIX  65
C30   1    0.794129    0.797748    0.483389    11.00000    0.07683    0.07782 =
         0.07743   -0.00139    0.02423   -0.00059
AFIX  43
H30   2    0.748630    0.759286    0.456036    11.00000   -1.20000
AFIX  65
C32   1    0.847961    0.769170    0.546184    11.00000    0.07537    0.07209 =
         0.11796   -0.03096    0.06884   -0.02052
AFIX  43
H32   2    0.838480    0.711588    0.560845    11.00000   -1.20000
AFIX   0
C37   1    1.019920    0.489736    0.248288    11.00000    0.01549    0.01654 =
         0.01760   -0.00175    0.00104    0.00019
C9    1    1.279732    0.524163    0.457976    11.00000    0.01708    0.02614 =
         0.02872   -0.00333   -0.00260    0.00670
AFIX  43
H9    2    1.345744    0.525179    0.465032    11.00000   -1.20000
AFIX   0
C10   1    1.105401    0.494130    0.220948    11.00000    0.03279    0.01867 =
         0.02805   -0.00076    0.01430    0.00417
AFIX 137
H10A  2    1.094769    0.541312    0.188382    11.00000   -1.50000
H10B  2    1.111911    0.437125    0.200978    11.00000   -1.50000
H10C  2    1.163076    0.506707    0.256354    11.00000   -1.50000
AFIX   0
C11   1    1.242567    0.475437    0.500197    11.00000    0.03195    0.02649 =
         0.01492    0.00136   -0.00406    0.01086
AFIX  43
H11   2    1.283459    0.443397    0.535367    11.00000   -1.20000
AFIX   0
C12   1    1.119778    0.570336    0.394789    11.00000    0.01972    0.01891 =
         0.01406   -0.00213    0.00064    0.00550
C13   1    0.822596    0.598459    0.330313    11.00000    0.02716    0.03221 =
         0.03385    0.00786    0.01403    0.00327
AFIX 137
H13A  2    0.855052    0.547447    0.318878    11.00000   -1.50000
H13B  2    0.774186    0.577425    0.348790    11.00000   -1.50000
H13C  2    0.868160    0.635316    0.362212    11.00000   -1.50000
AFIX   0
C14   1    1.034377    0.411288    0.298619    11.00000    0.02970    0.01541 =
         0.02968    0.00396    0.00780    0.00330
AFIX 137
H14A  2    1.096360    0.416825    0.331201    11.00000   -1.50000
H14B  2    1.030488    0.354449    0.275970    11.00000   -1.50000
H14C  2    0.985263    0.413870    0.319942    11.00000   -1.50000
AFIX   0
C15   1    0.927048    0.474159    0.191660    11.00000    0.03757    0.01669 =
         0.02956   -0.00558    0.00453    0.00078
AFIX 137
H15A  2    0.874428    0.466857    0.209343    11.00000   -1.50000
H15B  2    0.933388    0.420533    0.167762    11.00000   -1.50000
H15C  2    0.915046    0.525314    0.162341    11.00000   -1.50000
AFIX   0
C16   1    1.082968    0.521514    0.438207    11.00000    0.01784    0.04115 =
         0.01982    0.00509    0.00582    0.00973
AFIX  43
H16   2    1.017169    0.520906    0.432041    11.00000   -1.20000
AFIX   0
C17   1    0.676820    0.589876    0.196330    11.00000    0.02650    0.03515 =
         0.04120    0.00881    0.00408   -0.00226
AFIX 137
H17A  2    0.652994    0.618296    0.153762    11.00000   -1.50000
H17B  2    0.624236    0.577809    0.213265    11.00000   -1.50000
H17C  2    0.708031    0.533978    0.192134    11.00000   -1.50000
AFIX   0
C18   1    0.821247    0.721743    0.070708    11.00000    0.02801    0.04244 =
         0.02374    0.00322    0.00418    0.00607
AFIX 137
H18A  2    0.886362    0.700912    0.080645    11.00000   -1.50000
H18B  2    0.807133    0.763029    0.034051    11.00000   -1.50000
H18C  2    0.778281    0.670934    0.059505    11.00000   -1.50000
AFIX   0
C19   1    0.675116    0.811189    0.123643    11.00000    0.03576    0.04704 =
         0.02702    0.01120    0.00499    0.01613
AFIX 137
H19A  2    0.637101    0.756902    0.115462    11.00000   -1.50000
H19B  2    0.656975    0.848659    0.084834    11.00000   -1.50000
H19C  2    0.664471    0.843566    0.159966    11.00000   -1.50000
AFIX   0
C20   1    1.056908    0.781771    0.377753    11.00000    0.03674    0.01961 =
         0.02634   -0.01051   -0.00259    0.00787
C21   1    0.868993    0.892558    0.159360    11.00000    0.04226    0.02439 =
         0.04052    0.01630    0.00560    0.01400
AFIX 137
H21A  2    0.854715    0.923270    0.195069    11.00000   -1.50000
H21B  2    0.847716    0.928830    0.120037    11.00000   -1.50000
H21C  2    0.937076    0.882932    0.170608    11.00000   -1.50000
AFIX   0
C22   1    0.701285    0.762595    0.282643    11.00000    0.03570    0.03471 =
         0.04174    0.00688    0.02050    0.01233
AFIX 137
H22A  2    0.742336    0.814858    0.292415    11.00000   -1.50000
H22B  2    0.685965    0.744456    0.321631    11.00000   -1.50000
H22C  2    0.643149    0.777147    0.248215    11.00000   -1.50000
AFIX   0
C23   1    1.158345    0.810591    0.380769    11.00000    0.04650    0.02801 =
         0.04349   -0.00942    0.00473   -0.01393
AFIX 137
H23A  2    1.202327    0.761964    0.398504    11.00000   -1.50000
H23B  2    1.176627    0.862929    0.408646    11.00000   -1.50000
H23C  2    1.159945    0.825026    0.337054    11.00000   -1.50000
AFIX   0
C24   1    1.144424    0.474532    0.489929    11.00000    0.03925    0.04729 =
         0.02138    0.00794    0.01565    0.01255
AFIX  43
H24   2    1.119706    0.441709    0.518392    11.00000   -1.20000
AFIX   0
C25   1    0.444676    0.926807    0.470072    11.00000    0.07657    0.02898 =
         0.03132    0.00585    0.00743   -0.00514
AFIX  43
H25   2    0.407018    0.878043    0.449443    11.00000   -1.20000
AFIX   0
C26   1    0.538082    0.934348    0.469654    11.00000    0.08361    0.03024 =
         0.04819    0.00714    0.03873    0.00424
AFIX  43
H26   2    0.564240    0.889471    0.449662    11.00000   -1.20000
AFIX   0
C27   1    1.051334    0.758012    0.446643    11.00000    0.05051    0.04525 =
         0.03545   -0.02381    0.01349   -0.00446
AFIX 137
H27A  2    0.986856    0.740306    0.443424    11.00000   -1.50000
H27B  2    1.069160    0.809924    0.475009    11.00000   -1.50000
H27C  2    1.094489    0.708908    0.464688    11.00000   -1.50000
AFIX   0
C28   1    0.593043    1.007014    0.498266    11.00000    0.06238    0.04323 =
         0.05704    0.02620    0.02485    0.00177
AFIX  43
H28   2    0.655661    1.012285    0.496598    11.00000   -1.20000
AFIX   0
C29   1    0.984068    0.857455    0.348845    11.00000    0.06733    0.03542 =
         0.05471   -0.02338   -0.01672    0.02177
AFIX 137
H29A  2    0.991868    0.878178    0.307961    11.00000   -1.50000
H29B  2    0.994754    0.906938    0.379587    11.00000   -1.50000
H29C  2    0.920036    0.834573    0.340911    11.00000   -1.50000
AFIX   0
SB1   7    0.476473    0.653688    0.363372    11.00000    0.02383    0.02027 =
         0.03816    0.00042    0.00927   -0.00126
CU1   6    1.062667    0.743892    0.181895    11.00000    0.02986    0.03736 =
         0.03974    0.01277    0.01864   -0.00281
SI1   5    0.970609    0.692472    0.240664    11.00000    0.01791    0.01404 =
         0.01763    0.00039    0.00365    0.00115
SI3   5    0.764944    0.666974    0.254491    11.00000    0.01767    0.02373 =
         0.02248    0.00400    0.00638    0.00316
SI2   5    0.805614    0.780793    0.144483    11.00000    0.02489    0.02163 =
         0.02121    0.00524    0.00680    0.00673
N3    3    0.847212    0.710136    0.215657    11.00000    0.02062    0.01121 =
         0.02082   -0.00019    0.00604    0.00142
N1    3    1.006787    0.579354    0.277002    11.00000    0.01641    0.01588 =
         0.01601   -0.00213    0.00222    0.00082
N2    3    1.025366    0.704747    0.330780    11.00000    0.02053    0.01763 =
         0.02364   -0.00056    0.00362    0.00422
F006  4    0.364803    0.594432    0.313696    11.00000    0.06348    0.07220 =
         0.04337   -0.00920    0.01171   -0.03750
F008  4    0.588074    0.711326    0.415390    11.00000    0.04944    0.10115 =
         0.07658   -0.02068    0.01854   -0.03553
F00A  4    0.444739    0.755458    0.311858    11.00000    0.07159    0.05784 =
         0.12642    0.05927    0.00001   -0.00913
F00C  4    0.411208    0.697013    0.421132    11.00000    0.07197    0.06249 =
         0.11935   -0.04142    0.06095   -0.02566
F00D  4    0.507225    0.550154    0.417823    11.00000    0.06111    0.06425 =
         0.09446    0.04214    0.01705    0.00707
F00G  4    0.544305    0.606349    0.311303    11.00000    0.12087    0.05821 =
         0.15676   -0.02721    0.10908   -0.02158
C36   1    1.218576    0.571739    0.404897    11.00000    0.02089    0.02310 =
         0.02168   -0.00209    0.00422    0.00176
AFIX  43
H36   2    1.243580    0.604207    0.376419    11.00000   -1.20000
AFIX   0
C5    1    1.096650    0.760304    0.080884    11.00000    0.03121    0.04344 =
         0.03466    0.00806    0.01608   -0.00166
AFIX  13
H5    2    1.047781    0.744558    0.039188    11.00000   -1.20000
AFIX   0
C1    1    1.052193    0.617133    0.335950    11.00000    0.01261    0.01910 =
         0.02358   -0.00203    0.00883   -0.00337
C4    1    1.160852    0.694724    0.115514    11.00000    0.03863    0.03502 =
         0.03690    0.00038    0.02328   -0.00126
AFIX  13
H4    2    1.154885    0.632400    0.098823    11.00000   -1.20000
AFIX   0
C6    1    1.097134    0.845937    0.107837    11.00000    0.03378    0.03118 =
         0.05501    0.01839    0.02319   -0.00332
AFIX  13
H6    2    1.049513    0.891281    0.085000    11.00000   -1.20000
AFIX   0
C2    1    1.227952    0.799086    0.204391    11.00000    0.02678    0.03540 =
         0.04416    0.00179    0.01183   -0.00750
AFIX  13
H2    2    1.267848    0.810476    0.250006    11.00000   -1.20000
AFIX   0
C7    1    1.163048    0.865266    0.169717    11.00000    0.04101    0.02378 =
         0.06734    0.00061    0.02799   -0.01246
AFIX  13
H7    2    1.159672    0.923652    0.190866    11.00000   -1.20000
AFIX   0
C3    1    1.227028    0.714205    0.176734    11.00000    0.02605    0.03262 =
         0.04513    0.01224    0.01469    0.00433
AFIX  13
H3    2    1.265302    0.665191    0.203268    11.00000   -1.20000
AFIX   0
HKLF 4

REM  3_a.res in P2(1)/n
REM R1 =  0.0586 for    5006 Fo > 4sig(Fo)  and  0.1162 for all    7893 data
REM    451 parameters refined using     18 restraints

END

WGHT      0.0520     20.1229

REM Highest difference peak  1.218,  deepest hole -0.860,  1-sigma level  0.127
Q1    1   0.4938  0.6282  0.4372  11.00000  0.05    1.22
Q2    1   0.4608  0.6951  0.2651  11.00000  0.05    1.07
Q3    1   0.3742  0.7211  0.3590  11.00000  0.05    1.01
Q4    1   0.9584  0.9206  0.5410  11.00000  0.05    0.96
Q5    1   0.9107  0.9010  0.5891  11.00000  0.05    0.95
Q6    1   0.5472  0.7625  0.3818  11.00000  0.05    0.83
Q7    1   0.8089  0.7778  0.5006  11.00000  0.05    0.82
Q8    1   0.6125  0.6017  0.3600  11.00000  0.05    0.80
Q9    1   0.7689  0.8433  0.4544  11.00000  0.05    0.74
Q10   1   0.8925  0.9537  0.4815  11.00000  0.05    0.71
Q11   1   0.9966  0.7456  0.1980  11.00000  0.05    0.65
Q12   1   0.4874  0.6584  0.3220  11.00000  0.05    0.65
Q13   1   0.5841  0.6211  0.3746  11.00000  0.05    0.61
Q14   1   1.0773  0.7593  0.2241  11.00000  0.05    0.60
Q15   1   0.8607  0.9409  0.5320  11.00000  0.05    0.59
Q16   1   0.8021  0.9162  0.1540  11.00000  0.05    0.56
Q17   1   0.8629  0.8166  0.5544  11.00000  0.05    0.56
Q18   1   0.9004  0.7033  0.2316  11.00000  0.05    0.54
Q19   1   0.5440  0.6583  0.4023  11.00000  0.05    0.51
Q20   1   0.8806  0.7476  0.5539  11.00000  0.05    0.50
;
_shelx_res_checksum              17672

_shelx_hkl_file                  
;
   2   0   0 5754.02  342.07
   2   0   0 5966.90  344.17
   2   0   0 5921.11  343.67
   2   0   0 5632.94  343.47
  -2   0   0 5574.14  342.27
  -2   0   0 4740.53  343.67
  -2   0   0 5731.73  343.87
  -2   0   0 5799.72  343.57
  -2   0   0 6308.57  345.27
   2   0   0 5300.17  342.87
   2   0   0 4897.01  342.87
  -2   0   0 5458.55  342.37
  -3   0   0    0.10    3.40
  -3   0   0    0.80    3.60
  -3   0   0   -6.00    5.40
   3   0   0    6.40    3.30
  -3   0   0   -2.20    4.20
  -3   0   0    4.30    5.50
  -3   0   0    0.10    2.00
  -3   0   0   -2.80    1.80
   3   0   0    1.70    3.60
   3   0   0   -7.60    5.20
   3   0   0    6.40    3.40
   3   0   0    2.60    5.60
   3   0   0    1.30    4.60
  -3   0   0    5.50    3.70
  -3   0   0    1.20    5.00
  -4   0   0 1076.99   74.39
  -4   0   0 1054.69   73.49
  -4   0   0 1224.68   72.19
  -4   0   0 1320.27   80.89
   4   0   0 1117.29   71.29
   4   0   0  956.50   73.29
   4   0   0 1048.30   75.79
   4   0   0 1133.99   71.49
  -4   0   0 1034.80   71.79
   4   0   0 1171.48   74.49
  -4   0   0 1078.69   68.79
  -4   0   0 1209.28   68.89
  -4   0   0 1081.19   73.79
   4   0   0 1060.89   71.59
   5   0   0    3.70    6.00
   5   0   0    8.30    6.20
   5   0   0    7.20    5.90
   5   0   0    3.50    8.40
  -5   0   0    0.90    7.30
   5   0   0   -2.70    7.50
  -5   0   0    9.30    6.50
  -5   0   0    6.20    3.00
  -5   0   0   -1.20    2.80
  -5   0   0    2.10    5.60
   6   0   0  101.99   19.30
   6   0   0  104.69   14.50
  -6   0   0   93.89   15.70
   6   0   0  103.29   14.10
   6   0   0   91.69   17.80
  -6   0   0  126.99   16.70
   6   0   0   96.49   13.80
  -6   0   0  111.09   13.70
  -6   0   0   97.69   15.60
  -7   0   0    2.70    9.50
  -7   0   0   -8.60    7.50
  -7   0   0   -6.10   10.90
   7   0   0   -6.80   10.00
   7   0   0  -17.50    8.50
   7   0   0   -7.70   14.50
   7   0   0    4.00   11.80
   7   0   0   -0.10    8.70
   8   0   0  103.49   26.00
   8   0   0  121.39   19.90
   8   0   0   86.19   14.30
  -8   0   0  124.79   20.70
  -8   0   0  138.49   24.20
  -8   0   0   88.29   14.40
   8   0   0  106.49   23.20
   9   0   0    4.60   12.90
   9   0   0   13.30   19.40
  -9   0   0   -6.40   10.80
  -9   0   0   -9.70   14.30
  -9   0   0  -12.60   14.40
   9   0   0   22.90   23.60
   9   0   0   -9.30   12.00
 -10   0   0   47.80   18.20
  10   0   0   48.70   16.40
 -10   0   0   64.69   18.10
 -10   0   0   57.69   14.40
 -10   0   0   58.39   18.60
  10   0   0   19.80   22.80
  10   0   0   47.70   24.40
  10   0   0   40.60   17.00
  11   0   0    2.90   17.10
  11   0   0   25.30   21.80
 -11   0   0  -22.20   20.30
 -11   0   0  -20.00   19.80
  11   0   0  -12.30   23.50
 -11   0   0   17.20   14.80
 -11   0   0    0.80   20.10
 -12   0   0   27.70   24.50
  12   0   0   -3.40   25.10
  12   0   0  -30.30   21.40
 -12   0   0   36.60   23.90
  12   0   0   51.69   31.60
 -12   0   0    2.50   17.70
 -13   0   0   27.70   28.20
  13   0   0  -29.60   32.00
  13   0   0  -37.30   33.30
  13   0   0   45.70   34.40
 -13   0   0  -11.30   26.40
 -14   0   0   44.30   36.10
  14   0   0   61.09   41.10
 -14   0   0   30.00   41.20
  15   0   0  -51.89   50.69
  15   0   0   51.49   49.80
 -15   0   0   47.60   46.90
 -15   0   0    1.20   44.60
  16   0   0  -95.89   48.60
 -16   0   0  119.29   50.39
  16   0   0  -65.19   65.19
 -16   0   0  147.19   51.79
  17   0   0    7.80   68.99
 -17   0   0   73.99   57.29
 -17   0   0  -66.79   52.79
  17   0   0   72.69   57.19
 -18   0   0   40.30   74.79
  18   0   0  247.38  100.99
 -18   0   0  109.19   77.49
  18   0   0  178.28   67.39
   2  -1   0    0.90    3.50
   2  -1   0    1.40    2.70
  -2  -1   0    1.50    3.30
  -2  -1   0   -2.80    2.60
  -2  -1   0    3.70    3.40
   2  -1   0    0.60    3.80
   2  -1   0    3.30    3.60
  -2  -1   0    1.90    4.20
   2   1   0   -1.40    3.60
   2   1   0    1.20    1.70
  -2   1   0    0.10    4.30
  -2   1   0   -3.40    3.20
   2   1   0    0.50    3.40
   2   1   0    1.10    3.30
  -2   1   0   -0.80    3.60
  -2   1   0    1.00    2.90
  -2   1   0    3.20    3.10
  -2   1   0   -2.30    3.90
   2   1   0    0.10    2.60
   3  -1   0   26.60    8.10
  -3  -1   0   29.20    7.20
   3  -1   0   21.40    5.20
   3  -1   0   34.50    5.60
  -3  -1   0   28.20    5.40
  -3  -1   0   21.30    6.20
   3  -1   0   37.10    8.00
  -3  -1   0   40.20    7.30
   3  -1   0   18.60    5.50
   3  -1   0   28.50    4.00
   3  -1   0   27.80    6.80
   3   1   0   28.80    7.40
  -3   1   0   29.50    5.70
   3   1   0   30.50    5.20
  -3   1   0   36.20    6.90
  -3   1   0   31.40    5.40
   3   1   0   26.00    6.80
  -3   1   0   28.20    7.70
  -3   1   0   16.30    5.50
  -3   1   0   22.90    6.20
  -3   1   0   35.00    4.90
  -3   1   0   33.70    6.40
  -4  -1   0  284.47   22.80
   4  -1   0  248.58   21.30
   4  -1   0  251.77   21.00
   4  -1   0  255.17   24.10
   4  -1   0  253.07   19.80
   4  -1   0  241.58   23.60
  -4  -1   0  261.67   19.40
   4  -1   0  242.48   17.90
  -4  -1   0  324.07   26.60
   4  -1   0  250.17   22.90
   4   1   0  245.08   22.20
  -4   1   0  244.18   22.40
  -4   1   0  254.37   19.90
   4   1   0  216.78   19.00
   4   1   0  249.78   23.20
  -4   1   0  229.88   20.90
  -4   1   0  241.18   20.50
  -4   1   0  228.08   23.20
  -4   1   0  248.48   18.50
   4   1   0  257.07   20.30
  -4   1   0  239.88   18.80
   5  -1   0  278.87   26.70
   5  -1   0  279.67   24.10
   5  -1   0  274.97   20.30
  -5  -1   0  253.37   21.70
  -5  -1   0  262.87   24.00
   5  -1   0  283.07   21.90
   5  -1   0  232.58   27.00
  -5  -1   0  294.37   25.30
   5  -1   0  270.47   24.90
  -5   1   0  274.77   20.70
   5   1   0  260.57   21.90
   5   1   0  278.47   21.80
  -5   1   0  246.18   21.80
   5   1   0  320.97   28.80
  -5   1   0  287.17   24.50
   5   1   0  296.87   25.30
  -5   1   0  252.17   23.40
  -6  -1   0  130.39   18.70
  -6  -1   0  117.69   18.00
   6  -1   0  133.19   13.40
   6  -1   0  133.89   21.60
  -6  -1   0  116.89   14.90
   6  -1   0   93.49   15.70
   6  -1   0  148.99   18.00
   6  -1   0  140.39   22.60
   6  -1   0  125.19   18.60
   6   1   0  154.88   15.50
  -6   1   0  137.09   19.00
   6   1   0  123.49   21.90
   6   1   0  119.19   19.70
  -6   1   0  154.18   13.20
   6   1   0  105.59   15.50
  -6   1   0  122.39   15.00
  -6   1   0  144.29   13.10
  -6   1   0  148.89   15.40
   7  -1   0  152.58   29.90
   7  -1   0  173.88   24.20
  -7  -1   0  175.78   25.40
   7  -1   0  168.98   17.20
  -7  -1   0  157.68   23.20
   7  -1   0  169.88   20.50
  -7  -1   0  136.09   17.80
   7  -1   0  162.58   28.60
   7  -1   0  133.59   20.20
   7   1   0  175.58   19.20
   7   1   0  153.68   27.00
  -7   1   0  180.48   15.30
  -7   1   0  201.58   24.90
  -7   1   0  180.68   19.30
   7   1   0  163.08   20.70
  -7   1   0  171.48   16.70
  -7   1   0  175.68   18.70
   7   1   0  150.78   25.50
   7   1   0  189.98   21.10
  -8  -1   0  544.15   40.70
   8  -1   0  588.44   44.60
   8  -1   0  494.05   52.49
  -8  -1   0  544.45   46.00
  -8  -1   0  567.24   49.00
   8  -1   0  488.15   39.30
   8  -1   0  548.05   54.99
   8   1   0  513.05   53.79
  -8   1   0  574.64   38.00
  -8   1   0  541.95   36.70
   8   1   0  553.44   43.80
  -8   1   0  569.44   41.80
   8   1   0  553.44   55.29
  -8   1   0  532.95   41.80
   8   1   0  492.05   41.10
  -9  -1   0    6.90   19.60
   9  -1   0   -9.20   11.70
   9  -1   0   18.10   21.30
   9  -1   0   15.70   24.70
  -9  -1   0   21.80   16.30
   9  -1   0    2.70   14.70
  -9  -1   0   17.70   11.30
  -9   1   0   14.20   11.30
  -9   1   0    5.10    7.30
  -9   1   0   13.30   15.40
  -9   1   0   18.80    7.40
   9   1   0   16.00   12.00
  -9   1   0    6.00   13.10
   9   1   0   20.70   14.70
   9   1   0   -8.40   19.70
   9   1   0   20.60   21.30
  -9   1   0   12.30   15.60
  10  -1   0 1004.30   85.99
 -10  -1   0 1051.69   75.09
 -10  -1   0 1119.19   80.79
 -10  -1   0 1169.08   83.89
  10  -1   0 1022.70   88.69
  10  -1   0 1048.90   78.89
  10   1   0 1040.20   84.59
  10   1   0  970.60   76.09
 -10   1   0 1106.59   75.69
  10   1   0 1036.70   91.29
 -10   1   0 1162.08   82.69
  10   1   0 1103.59   77.49
 -10   1   0 1115.39   76.79
 -10   1   0 1079.79   83.59
  11  -1   0   -2.90   19.20
  11  -1   0  -13.90   20.70
  11  -1   0  -10.20   30.40
 -11  -1   0   14.60   15.10
 -11  -1   0   16.90   18.80
  11   1   0    6.50   25.60
 -11   1   0   29.90   14.20
  11   1   0   22.60   26.50
 -11   1   0  -30.60   20.00
 -11   1   0   -3.10   17.20
 -11   1   0  -20.60   20.10
  11   1   0   16.70   16.50
 -12  -1   0  709.73   64.49
  12  -1   0  715.13   66.59
 -12  -1   0  760.22   68.19
 -12  -1   0  639.24   57.59
  12  -1   0  759.12   75.79
  12   1   0  785.42   79.19
 -12   1   0  656.73   57.69
  12   1   0  778.82   69.89
 -12   1   0  710.03   71.49
 -12   1   0  801.82   70.59
 -12   1   0  682.83   59.69
  12   1   0  732.13   59.99
 -13  -1   0   29.10   27.10
  13  -1   0   53.29   34.10
  13  -1   0  -32.00   41.00
  13  -1   0    3.50   28.50
 -13  -1   0   41.30   28.50
 -13   1   0  -16.90   27.40
  13   1   0   57.79   32.50
 -13   1   0   45.30   30.60
  13   1   0   29.90   36.30
  14  -1   0  190.38   81.09
  14  -1   0  209.58   43.20
 -14   1   0  197.88   41.60
  14   1   0  216.58   42.30
 -14   1   0  172.58   47.70
 -15  -1   0   17.20   43.70
  15  -1   0   13.60   52.29
  15  -1   0   82.19   47.00
 -15  -1   0   10.40   44.00
  15   1   0  -72.39   75.29
 -15   1   0   30.80   40.30
  15   1   0  -75.79   56.49
 -16  -1   0  198.38   55.19
 -16  -1   0   35.60   49.60
  16  -1   0  149.99   52.29
  16  -1   0  -40.90   67.89
 -16   1   0  143.09   57.89
 -16   1   0  112.09   62.19
  16   1   0   18.90   60.09
  16   1   0  172.48   61.59
 -17  -1   0   94.89   54.99
  17  -1   0   29.40   59.39
  17  -1   0  -58.99   69.99
 -17  -1   0  123.59   57.89
  17   1   0   26.50   65.59
 -17   1   0   74.39   53.69
 -17   1   0   79.59   60.69
  17   1   0   19.60   77.29
 -18  -1   0  121.69   78.69
  18  -1   0   49.90   97.89
  18  -1   0  194.78   76.89
 -18  -1   0   59.19   65.49
  18   1   0  -62.49   83.89
  18   1   0   53.59   74.29
 -18   1   0  -95.19   63.09
 -18   1   0  -54.29   63.99
   0  -2   0 6278.07  377.56
   0  -2   0 6278.17  376.96
   0  -2   0 5973.10  377.36
   0  -2   0 6328.17  375.06
   0  -2   0 6055.39  377.16
   0   2   0 6482.85  375.16
   0   2   0 5797.02  377.26
   0   2   0 6005.00  376.76
   0   2   0 5628.54  375.06
   0   2   0 6446.96  377.56
   0   2   0 6286.87  377.26
   1  -2   0  113.29    8.20
  -1  -2   0   91.29   11.00
   1  -2   0  113.29   12.00
   1  -2   0   95.99    8.80
  -1  -2   0  116.19    8.50
  -1  -2   0   99.49   10.40
  -1  -2   0  125.29    9.80
   1  -2   0   98.19    9.40
  -1   2   0   95.19   10.10
   1   2   0  114.39   10.00
   1   2   0  119.89   10.30
  -1   2   0  116.69    8.40
   1   2   0  105.89    8.90
  -1   2   0   99.39   10.40
  -1   2   0  102.99   10.40
   1   2   0  105.59   10.80
  -1   2   0  111.99    8.30
  -1   2   0  115.29    9.60
   1   2   0  123.59    9.80
  -2  -2   0   96.29   10.10
  -2  -2   0   88.19   10.20
   2  -2   0   98.79   11.30
  -2  -2   0   87.89   10.50
   2  -2   0   94.29   11.00
   2  -2   0   99.49   11.00
   2  -2   0  108.99   11.10
  -2  -2   0   99.29   10.80
   2   2   0   99.89    9.70
   2   2   0   73.99    9.00
  -2   2   0   95.49   10.10
  -2   2   0   97.99   10.70
  -2   2   0  104.79   10.60
   2   2   0  118.99   10.60
   2   2   0   97.29   11.10
  -2   2   0   85.09    9.90
  -2   2   0   99.69   11.10
  -2   2   0   85.79    6.90
  -2   2   0   78.39    8.90
   2   2   0  109.99   10.70
   3  -2   0  600.34   43.60
  -3  -2   0  587.24   43.10
  -3  -2   0  716.13   44.70
  -3  -2   0  686.93   42.40
   3  -2   0  587.44   43.40
  -3  -2   0  600.34   43.10
   3  -2   0  605.24   43.80
   3  -2   0  616.64   44.70
  -3   2   0  620.94   43.50
  -3   2   0  657.43   44.00
  -3   2   0  593.54   42.20
  -3   2   0  610.04   44.00
   3   2   0  593.94   43.10
   3   2   0  616.24   42.00
  -3   2   0  636.14   42.40
   3   2   0  590.84   43.40
  -3   2   0  611.04   42.30
   3   2   0  713.33   44.70
  -3   2   0  572.84   41.70
  -3   2   0  595.04   43.30
   3   2   0  569.64   40.10
   4  -2   0  225.18   22.00
  -4  -2   0  219.48   21.90
  -4  -2   0  224.88   23.20
  -4  -2   0  277.07   22.60
   4  -2   0  259.97   25.40
  -4  -2   0  291.67   21.10
   4  -2   0  286.47   23.10
   4  -2   0  257.67   23.30
  -4   2   0  224.68   22.70
   4   2   0  267.57   24.40
   4   2   0  232.58   20.20
  -4   2   0  220.88   20.80
  -4   2   0  244.88   20.50
  -4   2   0  244.38   20.70
  -4   2   0  267.27   23.70
  -4   2   0  258.47   20.60
  -4   2   0  242.78   16.40
  -4   2   0  201.38   21.00
   5  -2   0  237.08   24.00
   5  -2   0  198.38   20.30
  -5  -2   0  192.28   19.90
  -5  -2   0  156.68   21.10
   5  -2   0  168.18   20.50
   5  -2   0  176.58   13.40
   5  -2   0  197.88   21.60
  -5  -2   0  189.58   18.00
  -5   2   0  197.58   14.60
   5   2   0  178.98   21.80
  -5   2   0  195.28   20.00
  -5   2   0  191.18   20.30
   5   2   0  200.18   17.90
  -5   2   0  176.28   17.60
  -5   2   0  170.28   17.30
   6  -2   0    1.00    9.20
  -6  -2   0    7.30   11.40
  -6  -2   0   14.90    8.20
  -6  -2   0    6.20    9.50
   6  -2   0    5.70   14.40
   6  -2   0   15.10    9.30
   6  -2   0    0.70    4.90
   6  -2   0   10.10   10.10
   6  -2   0   23.00   12.40
  -6   2   0   11.20    9.00
  -6   2   0   -4.20    9.60
  -6   2   0   18.60    7.70
   6   2   0    3.90    6.90
   6   2   0   10.60   11.70
   6   2   0  -17.20    9.20
  -6   2   0    3.90    8.00
   6   2   0  -16.10   10.50
   6   2   0    0.00    9.60
  -6   2   0    6.60    5.60
  -7  -2   0  385.96   39.50
   7  -2   0  401.66   35.50
  -7  -2   0  411.26   32.50
   7  -2   0  406.96   40.00
  -7  -2   0  391.06   37.60
   7  -2   0  381.06   44.50
   7  -2   0  371.26   37.70
   7  -2   0  391.66   28.90
   7   2   0  429.06   31.80
  -7   2   0  383.56   31.10
   7   2   0  393.26   39.10
  -7   2   0  402.36   32.80
  -7   2   0  436.76   37.80
  -7   2   0  398.86   30.00
   7   2   0  403.06   43.50
  -7   2   0  500.35   38.70
   8  -2   0  776.82   67.99
  -8  -2   0  747.83   62.59
   8  -2   0  865.91   62.29
  -8  -2   0  826.82   64.59
  -8  -2   0  740.83   56.89
   8  -2   0  855.61   71.09
   8  -2   0  844.62   70.89
   8   2   0  725.53   71.79
  -8   2   0  800.82   64.49
  -8   2   0  795.12   57.39
  -8   2   0  856.71   55.59
  -8   2   0  853.81   55.69
  -8   2   0  800.92   70.69
   8   2   0  759.62   56.19
  -8   2   0  810.42   55.99
   9  -2   0  157.68   33.00
   9  -2   0  117.89   28.90
   9  -2   0  240.28   29.50
  -9  -2   0  190.18   23.70
  -9  -2   0  229.78   30.90
   9  -2   0  175.28   36.50
  -9  -2   0  183.88   27.10
  -9   2   0  183.58   20.90
  -9   2   0  159.48   21.20
   9   2   0  181.48   31.60
  -9   2   0  161.78   27.20
  -9   2   0  195.28   30.20
   9   2   0  174.28   32.20
  -9   2   0  171.38   21.20
  -9   2   0  136.19   23.50
   9   2   0  215.28   23.50
 -10  -2   0   77.59   20.90
 -10  -2   0   84.29   17.60
  10  -2   0   80.19   25.10
  10  -2   0   79.79   25.00
  10  -2   0   49.20   26.90
 -10  -2   0  120.89   26.80
  10   2   0   81.99   28.50
  10   2   0   82.19   16.50
 -10   2   0  107.59   14.70
 -10   2   0   81.79   20.60
 -10   2   0   89.99   23.40
 -10   2   0   78.09   16.40
  10   2   0  110.99   21.10
 -10   2   0  105.29   18.00
 -10   2   0  102.39   14.90
  10   2   0   94.29   28.30
  11  -2   0  532.35   55.09
 -11  -2   0  510.95   45.50
 -11  -2   0  500.25   51.59
  11  -2   0  428.96   57.89
  11   2   0  588.34   44.90
  11   2   0  528.35   60.09
  11   2   0  508.75   59.79
 -11   2   0  505.65   45.30
 -11   2   0  497.45   49.20
 -11   2   0  462.65   38.20
 -11   2   0  500.15   43.20
 -11   2   0  513.35   51.99
  12  -2   0   24.80   27.10
  12  -2   0   32.20   28.60
 -12  -2   0   -2.10   26.70
 -12  -2   0   -0.90   23.70
  12  -2   0   -7.70   30.20
 -12  -2   0   -7.50   19.30
  12   2   0   -9.80   18.40
 -12   2   0   13.60   19.10
 -12   2   0  -19.20   26.20
  12   2   0   32.40   31.20
 -12   2   0   40.10   29.90
  12   2   0   29.90   28.40
 -12   2   0   19.10   19.90
 -13  -2   0   -8.20   29.60
  13  -2   0   13.30   34.00
  13  -2   0   47.70   37.20
  13  -2   0    4.60   28.60
 -13  -2   0   32.40   27.90
 -13   2   0   34.50   31.80
 -13   2   0   10.40   29.70
  13   2   0   51.99   37.40
  13   2   0   23.10   35.80
 -13   2   0   18.80   27.60
 -14  -2   0   32.10   45.40
  14  -2   0   61.39   48.60
  14  -2   0  -12.10   38.10
  14  -2   0    2.00   37.20
 -14  -2   0   21.40   40.50
 -14   2   0   -9.80   37.30
  14   2   0   71.59   41.00
 -14   2   0   12.60   35.20
 -15  -2   0  132.19   45.70
  15  -2   0   97.89   51.89
  15  -2   0  150.18   49.10
 -15  -2   0    0.40   46.20
 -15   2   0  118.59   43.00
  15   2   0  143.09   55.99
 -15   2   0   42.20   46.70
 -16  -2   0  -47.00   47.80
 -16  -2   0  -44.90   46.20
  16  -2   0  -35.40   63.49
  16  -2   0    0.20   54.69
  16   2   0  -35.10   68.39
 -16   2   0  -18.70   46.80
  16   2   0  -60.29   57.39
 -16   2   0  -32.50   45.10
  17  -2   0   84.89   69.89
  17  -2   0   57.59   64.09
 -17  -2   0   48.00   61.39
 -17  -2   0  100.29   57.99
  17   2   0   28.50   66.89
 -17   2   0   98.19   56.89
  17   2   0  144.29   60.89
 -17   2   0   35.40   61.79
 -18  -2   0  -63.69   77.49
 -18  -2   0  -21.40   61.69
  18  -2   0 -196.68   97.89
  18  -2   0   -6.40   68.79
 -18   2   0   79.89   68.59
  18   2   0  -37.10   67.29
 -18   2   0  -79.99   72.29
  18   2   0  -38.10   95.89
   0  -3   0    1.80    4.70
   0  -3   0    2.70    3.20
   0  -3   0    1.20    4.70
   0  -3   0   -4.80    5.00
   0  -3   0    0.50    2.60
   0  -3   0   -2.20    4.90
   0   3   0   -0.50    2.60
   0   3   0   -0.30    4.80
   0   3   0    6.10    5.10
   0   3   0    2.90    3.10
   0   3   0   -5.60    3.80
   0   3   0   -1.30    4.60
   1  -3   0 5000.30  309.67
   1  -3   0 5149.58  305.77
  -1  -3   0 5385.46  307.77
   1  -3   0 4927.31  309.67
  -1  -3   0 5477.65  309.27
   1  -3   0 4480.45  307.47
  -1  -3   0 4934.31  305.47
   1  -3   0 4690.53  309.57
  -1  -3   0 4775.52  309.67
   1  -3   0 5003.10  306.97
  -1  -3   0 5014.60  309.57
  -1  -3   0 4744.63  307.37
   1   3   0 4839.32  305.77
  -1   3   0 4961.80  309.97
  -1   3   0 4846.52  309.37
  -1   3   0 4963.30  309.87
  -1   3   0 5254.57  305.97
   1   3   0 5248.88  307.67
   1   3   0 5386.26  310.07
   1   3   0 5101.99  307.37
  -1   3   0 4791.72  306.67
   1   3   0 5139.59  308.87
  -1   3   0 5075.39  305.97
  -1   3   0 4564.84  309.07
   1   3   0 5136.69  309.37
   1   3   0 4885.21  309.47
  -1   3   0 5104.99  307.77
  -1   3   0 5056.49  310.17
   2  -3   0  643.64   43.10
   2  -3   0  621.74   39.50
   2  -3   0  629.84   41.90
   2  -3   0  611.14   42.80
  -2  -3   0  561.04   39.80
  -2  -3   0  620.84   41.80
  -2  -3   0  569.44   41.80
  -2  -3   0  529.95   42.50
   2  -3   0  586.04   42.90
  -2  -3   0  590.24   41.10
   2  -3   0  567.94   39.20
  -2   3   0  598.04   39.10
  -2   3   0  632.74   41.70
  -2   3   0  578.64   42.50
  -2   3   0  599.14   39.50
   2   3   0  617.24   40.90
  -2   3   0  590.94   42.60
   2   3   0  595.54   41.00
   2   3   0  658.23   43.50
   2   3   0  673.83   41.10
  -2   3   0  586.94   42.30
   2   3   0  606.34   41.90
   2   3   0  590.54   41.40
  -2   3   0  562.34   42.90
   3  -3   0  476.75   34.70
  -3  -3   0  398.56   33.50
  -3  -3   0  522.75   34.10
   3  -3   0  493.05   35.10
  -3  -3   0  443.36   33.00
  -3  -3   0  483.55   33.90
  -3  -3   0  524.35   36.10
   3  -3   0  483.15   35.40
   3  -3   0  435.76   34.60
   3   3   0  365.06   32.60
  -3   3   0  428.86   34.90
   3   3   0  460.65   32.30
  -3   3   0  437.26   35.00
  -3   3   0  448.76   31.60
  -3   3   0  446.86   34.40
  -3   3   0  417.26   28.80
   3   3   0  427.46   33.40
  -3   3   0  466.55   34.30
  -3   3   0  448.86   31.90
  -3   3   0  476.55   34.80
   3   3   0  468.25   35.30
   4  -3   0  753.42   55.99
  -4  -3   0  898.21   56.59
   4  -3   0  839.72   57.99
  -4  -3   0  826.82   56.29
  -4  -3   0  769.42   56.89
   4  -3   0  741.13   56.39
   4  -3   0  758.62   56.19
  -4  -3   0  848.42   54.69
   4   3   0  772.82   54.39
  -4   3   0  807.62   54.79
  -4   3   0  722.03   54.59
  -4   3   0  804.02   54.49
  -4   3   0  770.02   53.79
   4   3   0  758.32   56.19
   5  -3   0   -9.40    9.30
   5  -3   0   -8.40    9.20
  -5  -3   0    2.60    8.30
   5  -3   0   11.30    8.60
  -5  -3   0    8.60   10.40
  -5  -3   0   13.40    7.40
   5  -3   0    1.00   10.10
   5   3   0    4.30    5.50
   5   3   0   13.50   10.20
  -5   3   0    4.30    7.90
   5   3   0    2.60    9.30
  -5   3   0   -0.60    7.80
   5   3   0   13.00   10.60
  -5   3   0   12.40    7.80
  -5   3   0   -2.60    7.90
   6  -3   0   44.60   13.10
  -6  -3   0   22.30   13.00
   6  -3   0   34.80   14.60
  -6  -3   0   46.00   10.60
   6  -3   0   56.19   14.90
   6  -3   0   61.39   16.20
  -6  -3   0   61.59   13.70
   6   3   0   76.29   16.70
  -6   3   0   33.30   10.70
  -6   3   0   60.19   13.10
   6   3   0   53.69    9.30
   6   3   0   55.99   13.40
  -6   3   0   46.80   11.10
  -6   3   0   53.59   11.70
   7  -3   0   29.70   16.00
  -7  -3   0   42.30   11.70
   7  -3   0   47.30   19.00
   7  -3   0   43.00   14.90
   7  -3   0   72.09   24.80
  -7  -3   0   25.40   19.90
  -7  -3   0   59.79   18.10
  -7   3   0   37.30   14.50
   7   3   0   63.99   15.80
   7   3   0   59.09   20.70
  -7   3   0   52.49   11.90
  -7   3   0   55.59   13.90
  -7   3   0   55.49   12.40
   7   3   0   70.39   10.80
   8  -3   0  -11.40   19.50
   8  -3   0   -8.20   21.40
  -8  -3   0  -16.20   10.00
   8  -3   0   -5.00   20.50
  -8  -3   0    3.90   14.80
   8  -3   0   12.40   15.10
   8   3   0  -13.90    9.40
  -8   3   0   17.50   20.40
   8   3   0   -9.90   21.90
  -8   3   0   -0.70   11.50
  -8   3   0   -5.60   17.40
  -8   3   0  -10.50   11.30
   8   3   0  -15.00   19.30
  -9  -3   0   33.70   14.10
   9  -3   0   32.00   21.40
   9  -3   0   38.40   25.50
  -9  -3   0   22.10   15.40
   9  -3   0   54.59   21.90
   9  -3   0   66.39   24.40
  -9  -3   0   46.90   21.90
  -9   3   0   52.79   14.90
  -9   3   0   48.20   13.70
   9   3   0   38.40   21.60
   9   3   0   14.00   17.30
   9   3   0   45.30   13.00
   9   3   0   33.40   23.60
  -9   3   0   54.39   20.30
  -9   3   0   18.00   18.50
 -10  -3   0  -12.70   17.70
 -10  -3   0    2.20   14.70
  10  -3   0  -25.60   26.80
 -10  -3   0    5.50   24.20
  10  -3   0    3.00   22.20
  10  -3   0  -24.30   27.00
  10  -3   0  -27.90   18.30
  10   3   0    0.90   20.90
 -10   3   0  -13.40   18.70
 -10   3   0  -14.70   16.00
 -10   3   0  -16.70   14.10
  10   3   0    8.90   25.30
 -10   3   0   -8.10   15.00
  10   3   0  -12.70   24.80
  10   3   0   14.60   13.10
 -11  -3   0  155.48   25.00
 -11  -3   0  199.68   32.00
  11  -3   0  154.48   29.70
  11  -3   0  141.29   32.60
  11  -3   0  122.09   34.80
  11  -3   0  127.29   30.70
 -11   3   0  147.49   25.80
  11   3   0  197.08   36.50
 -11   3   0  176.88   29.70
  11   3   0  112.19   37.30
 -11   3   0  135.99   29.10
 -11   3   0  130.49   23.10
  11   3   0  126.59   21.60
  12  -3   0  171.78   30.50
 -12  -3   0  109.69   28.50
  12  -3   0   94.09   27.50
  12  -3   0   92.09   41.20
 -12  -3   0  103.39   25.00
 -12   3   0  110.39   25.40
 -12   3   0   81.99   30.00
  12   3   0  121.79   37.50
 -12   3   0  124.29   31.50
  12   3   0  115.09   32.70
  12   3   0   48.30   34.10
 -13  -3   0   -3.10   43.20
  13  -3   0  -47.60   37.70
 -13  -3   0   31.10   29.80
 -13  -3   0   40.80   31.00
  13  -3   0   62.29   28.40
  13  -3   0   75.29   39.90
  13   3   0  111.19   47.30
 -13   3   0   36.50   30.70
 -13   3   0   34.80   29.10
  13   3   0   56.59   33.80
 -14  -3   0   15.20   42.10
  14  -3   0   35.20   31.20
  14  -3   0   54.69   39.70
 -14  -3   0  -36.40   40.60
  14  -3   0  -27.20   53.29
  14   3   0    4.40   56.19
  14   3   0   -7.70   41.90
 -14   3   0   13.60   37.40
 -14   3   0  -33.50   41.30
 -15  -3   0    8.50   40.90
  15  -3   0  110.89   78.69
 -15  -3   0  -45.90   40.40
  15  -3   0   19.90   53.39
  15   3   0  170.48   64.09
 -15   3   0  -42.50   42.90
 -15   3   0   36.70   46.60
  15   3   0  -64.19   62.39
  16  -3   0   40.70   57.69
 -16  -3   0   28.60   50.89
  16  -3   0  -74.19   66.39
 -16   3   0  -23.80   51.99
  16   3   0   -0.70   61.39
 -16   3   0  -13.00   48.30
  16   3   0 -103.09   54.49
  17  -3   0  112.39   66.69
  17  -3   0   61.49   76.79
 -17  -3   0  139.29   64.59
 -17  -3   0   95.99   59.69
  17   3   0  208.38   74.59
 -17   3   0  171.18   64.59
  17   3   0   92.49   83.19
 -17   3   0  140.69   65.09
  18  -3   0   47.90   63.59
 -18  -3   0  -77.29   63.29
 -18  -3   0   49.90   69.99
  18  -3   0    5.20   88.09
 -18   3   0  -21.20   62.29
  18   3   0   87.59   72.39
 -18   3   0  -37.60   59.99
  18   3   0   -1.80   91.99
   0  -4   0  455.95   33.10
   0  -4   0  381.66   31.60
   0  -4   0  417.36   28.50
   0  -4   0  442.56   28.40
   0  -4   0  404.56   32.10
   0  -4   0  423.66   33.40
   0   4   0  427.66   31.60
   0   4   0  408.06   28.30
   0   4   0  407.06   32.70
   0   4   0  449.66   33.70
   0   4   0  425.36   28.40
   1  -4   0   13.80    3.60
   1  -4   0   10.80    7.10
  -1  -4   0   19.30    7.00
   1  -4   0    1.40    6.90
  -1  -4   0    8.00    5.10
  -1  -4   0   11.80    6.50
   1  -4   0   14.60    4.80
   1  -4   0   13.70    6.90
  -1  -4   0   22.50    8.30
  -1  -4   0   19.40    4.90
   1  -4   0   16.80    4.00
   1   4   0   17.20    6.80
  -1   4   0   13.30    8.40
  -1   4   0    9.90    8.30
  -1   4   0   18.20    3.80
   1   4   0   11.20    4.60
  -1   4   0    8.00    7.90
   1   4   0    9.40    6.80
   1   4   0   11.90    7.80
  -1   4   0   15.40    8.50
  -1   4   0   -0.30    5.00
  -1   4   0   10.60    4.00
   1   4   0    4.40    6.30
  -1   4   0   16.90    7.30
  -2  -4   0  181.08   21.00
  -2  -4   0  209.98   19.50
   2  -4   0  217.68   15.90
   2  -4   0  212.38   18.80
  -2  -4   0  204.48   18.10
   2  -4   0  219.98   20.60
  -2  -4   0  201.68   16.40
   2  -4   0  174.48   19.90
   2  -4   0  185.38   20.30
  -2  -4   0  237.38   19.00
  -2   4   0  187.98   20.30
   2   4   0  211.88   19.20
   2   4   0  242.28   21.10
   2   4   0  203.78   17.40
   2   4   0  224.88   18.40
   2   4   0  190.38   21.70
  -2   4   0  238.68   21.70
  -2   4   0  218.88   16.10
  -2   4   0  215.18   17.20
   2   4   0  257.37   19.50
  -2   4   0  197.68   15.80
  -2   4   0  197.28   18.00
   3  -4   0    8.00    8.00
  -3  -4   0    5.20    6.50
  -3  -4   0    1.60   10.00
   3  -4   0    5.30    8.10
   3  -4   0   -3.40    8.40
   3  -4   0    8.80    7.90
  -3  -4   0    6.80    6.90
  -3  -4   0    5.40    9.10
  -3  -4   0   14.60    7.80
  -3   4   0    9.30    5.30
  -3   4   0    4.60    8.10
  -3   4   0   14.50    4.10
   3   4   0   10.80    7.00
   3   4   0    8.90    6.60
   3   4   0    7.40    9.20
   3   4   0   19.60    8.30
   3   4   0   13.20    6.80
  -3   4   0   20.60    8.60
  -4  -4   0  569.14   43.90
  -4  -4   0  545.65   43.70
   4  -4   0  592.64   46.50
   4  -4   0  592.74   46.00
   4  -4   0  615.84   46.40
  -4  -4   0  712.63   48.50
  -4  -4   0  556.64   43.80
   4  -4   0  557.34   45.30
  -4   4   0  638.34   45.50
  -4   4   0  567.64   41.80
  -4   4   0  557.24   37.60
   4   4   0  600.04   44.70
   4   4   0  687.93   47.40
   4   4   0  654.73   42.70
  -4   4   0  545.35   41.80
  -5  -4   0  106.49   15.40
  -5  -4   0   79.09   15.40
  -5  -4   0   79.99   16.20
   5  -4   0   83.89   15.70
   5  -4   0   56.79   14.40
   5  -4   0   68.09   16.10
   5  -4   0   84.29   15.90
  -5   4   0   65.89   11.90
   5   4   0   77.79   12.80
  -5   4   0   81.09   15.10
   5   4   0   81.29   16.70
   5   4   0   68.49   14.90
  -5   4   0   70.59   12.60
  -5   4   0   86.59   13.20
  -6  -4   0 1273.97   86.49
   6  -4   0 1128.49   87.79
   6  -4   0 1200.88   86.49
  -6  -4   0 1218.58   87.49
  -6  -4   0 1015.10   81.49
   6  -4   0 1212.98   86.89
   6  -4   0 1213.28   87.39
  -6   4   0 1240.08   83.29
   6   4   0 1214.38   79.19
   6   4   0 1457.55   88.09
  -6   4   0 1201.38   82.79
  -6   4   0 1259.37   83.89
   6   4   0 1236.48   87.59
  -6   4   0 1177.08   83.19
   7  -4   0  762.82   72.69
   7  -4   0  882.51   66.29
  -7  -4   0  943.21   60.49
   7  -4   0  872.81   68.59
  -7  -4   0  919.21   65.99
   7  -4   0  846.12   68.59
  -7  -4   0  737.13   64.29
  -7   4   0  787.92   61.79
  -7   4   0  818.22   61.19
   7   4   0  760.42   53.99
  -7   4   0  798.32   59.99
   7   4   0  778.22   67.59
  -7   4   0  806.82   60.29
   8  -4   0  865.71   73.79
   8  -4   0  813.42   69.69
   8  -4   0  778.92   66.49
  -8  -4   0  671.43   55.59
  -8  -4   0  830.02   61.99
  -8  -4   0  628.54   60.99
  -8   4   0  742.13   63.39
   8   4   0  717.03   48.50
  -8   4   0  814.92   57.69
   8   4   0  801.62   54.09
  -8   4   0  675.63   56.69
  -8   4   0  801.92   62.09
   9  -4   0   -5.00   20.10
  -9  -4   0   14.70   16.00
   9  -4   0  -22.00   21.70
  -9  -4   0   -5.10   24.30
   9  -4   0  -10.60   23.60
  -9  -4   0  -10.20   13.00
   9  -4   0   18.20   22.40
  -9   4   0   17.10   20.90
   9   4   0   14.90   12.40
  -9   4   0   23.20   19.30
  -9   4   0   12.90   15.70
  -9   4   0  -18.60   14.30
   9   4   0  -19.00   23.70
   9   4   0   44.80   21.40
   9   4   0  -30.40   20.00
 -10  -4   0   11.70   19.20
  10  -4   0   22.50   27.10
  10  -4   0    6.70   20.70
 -10  -4   0  -38.00   28.70
  10  -4   0   17.90   24.20
 -10  -4   0    5.10   17.10
  10  -4   0  -47.60   24.50
  10   4   0   17.30   13.90
 -10   4   0   -5.20   16.50
  10   4   0  -22.10   22.40
 -10   4   0   24.70   18.60
  10   4   0   -6.10   19.90
 -10   4   0    9.70   17.20
  10   4   0   29.60   26.90
 -10   4   0   -5.60   18.00
  11  -4   0  152.88   27.60
 -11  -4   0  143.69   28.70
  11  -4   0  167.68   31.20
  11  -4   0  165.58   41.10
 -11  -4   0  151.68   28.00
  11  -4   0   76.39   29.00
 -11   4   0  138.39   24.30
 -11   4   0  148.79   27.60
  11   4   0  118.19   19.50
  11   4   0  176.48   35.10
 -11   4   0  129.99   28.00
 -11   4   0  152.18   29.20
  11   4   0  142.79   33.70
  12  -4   0    1.20   25.50
 -12  -4   0  -11.40   25.20
  12  -4   0   44.00   26.00
  12  -4   0   69.39   34.70
  12  -4   0  -37.80   33.40
 -12  -4   0    6.00   27.00
  12   4   0  -33.60   32.00
 -12   4   0  -13.90   25.10
  12   4   0   -4.80   36.80
 -12   4   0   -8.50   27.20
 -12   4   0  -33.30   27.00
  13  -4   0   83.99   32.00
  13  -4   0   55.09   38.30
  13  -4   0  151.08   49.20
 -13  -4   0  179.28   39.70
 -13  -4   0  114.49   37.00
 -13   4   0   83.39   36.90
 -13   4   0  106.29   39.60
  13   4   0   42.20   38.50
  13   4   0  160.78   57.49
 -14  -4   0  108.59   41.70
 -14  -4   0   59.89   40.60
  14  -4   0  145.19   35.80
  14  -4   0   59.59   52.29
  14  -4   0  183.28   43.00
  14   4   0   49.50   46.80
 -14   4   0  153.78   47.40
  14   4   0  118.29   64.69
 -14   4   0   96.59   39.50
 -15  -4   0    4.60   42.80
  15  -4   0  138.89   66.19
 -15  -4   0   23.50   44.10
  15   4   0  -43.00   50.89
 -15   4   0  -34.40   46.20
  15   4   0   14.10   62.69
 -15   4   0  -72.59   42.20
  16  -4   0   42.40   61.29
 -16  -4   0  134.99   67.99
  16  -4   0    6.60   56.99
 -16  -4   0  105.99   58.59
 -16   4   0  119.19   57.19
 -16   4   0   64.79   56.49
  16   4   0  122.89   67.19
  16   4   0  187.38   67.79
  17  -4   0  -35.00   83.79
 -17  -4   0   61.19   63.69
  17  -4   0   73.69   63.49
 -17  -4   0  113.49   56.49
  17   4   0   99.49   80.09
 -17   4   0   71.09   57.89
  17   4   0  108.29   84.39
 -17   4   0  196.28   68.79
  18  -4   0   27.80   99.19
 -18  -4   0   48.70   79.29
  18  -4   0   16.60   69.19
 -18  -4   0  145.59   91.19
 -18   4   0  127.39   61.99
  18   4   0  -21.60   86.39
  18   4   0   33.60   77.39
 -18   4   0  -73.19   64.99
   0  -5   0    1.40    4.60
   0  -5   0    4.50    8.20
   0  -5   0    6.80    4.40
   0  -5   0   -5.30    7.10
   0  -5   0    1.10    8.10
   0   5   0    5.60    4.60
   0   5   0   -7.60    8.00
   0   5   0    8.00    7.70
   0   5   0   -1.30    4.40
   1  -5   0  315.97   21.90
   1  -5   0  294.87   28.20
  -1  -5   0  329.97   24.50
   1  -5   0  333.67   22.60
   1  -5   0  319.27   23.60
  -1  -5   0  351.36   24.40
  -1  -5   0  272.27   27.20
  -1  -5   0  321.87   27.90
   1  -5   0  295.67   27.90
  -1   5   0  306.57   22.30
  -1   5   0  329.07   22.80
  -1   5   0  315.47   22.30
   1   5   0  323.67   27.60
   1   5   0  349.67   24.10
  -1   5   0  302.07   25.70
   1   5   0  303.47   24.30
   1   5   0  327.57   28.20
  -1   5   0  327.37   29.30
  -2  -5   0  322.57   24.30
   2  -5   0  280.87   26.60
   2  -5   0  291.37   20.70
   2  -5   0  292.07   28.50
   2  -5   0  307.17   24.60
  -2  -5   0  295.97   24.20
  -2  -5   0  299.07   20.80
  -2  -5   0  290.67   26.30
   2  -5   0  298.37   27.90
   2   5   0  290.87   26.70
  -2   5   0  315.77   21.30
  -2   5   0  269.97   22.80
   2   5   0  295.47   26.00
   2   5   0  263.37   21.80
  -2   5   0  287.97   23.30
   2   5   0  243.88   23.20
  -2   5   0  307.27   21.30
   2   5   0  275.57   26.50
  -2   5   0  291.47   27.20
   3  -5   0   30.50   11.90
   3  -5   0   29.10   10.70
  -3  -5   0   36.80   11.00
  -3  -5   0   41.90   11.20
   3  -5   0   47.60   11.10
   3  -5   0   43.50   11.10
  -3  -5   0   58.89   10.00
   3   5   0   39.90   10.40
  -3   5   0   32.30   10.20
  -3   5   0   51.29    8.50
  -3   5   0   42.60    7.50
   3   5   0   47.40   12.70
  -3   5   0   34.70   11.30
   3   5   0   51.99   12.10
   3   5   0   34.60    9.10
  -3   5   0   35.10    7.30
  -4  -5   0 2114.89  150.98
   4  -5   0 2233.58  149.79
   4  -5   0 2375.96  150.08
  -4  -5   0 2215.98  146.89
  -4  -5   0 2354.86  148.09
   4  -5   0 2380.66  150.18
   4  -5   0 2361.96  148.99
  -4  -5   0 2174.08  144.99
  -4   5   0 2242.78  141.29
   4   5   0 2229.08  146.19
   4   5   0 2007.20  145.69
  -4   5   0 2465.75  144.49
  -4   5   0 2287.67  143.79
   4   5   0 2333.47  145.59
   4   5   0 2288.57  149.88
  -4   5   0 2323.27  149.29
  -5  -5   0    7.60   11.10
  -5  -5   0  -19.90   16.10
   5  -5   0  -10.70   11.80
   5  -5   0   -1.30   11.50
   5  -5   0    9.00   12.00
   5  -5   0  -16.90   12.70
  -5  -5   0    2.10    8.90
  -5   5   0    5.30    7.60
   5   5   0   10.50   11.00
  -5   5   0   -2.40   10.60
   5   5   0   -2.40   11.80
  -5   5   0    6.90    8.30
  -5   5   0    3.50    2.80
   5   5   0    8.60    8.70
  -6  -5   0 1649.23  117.49
   6  -5   0 1697.43  121.39
   6  -5   0 1893.21  124.39
   6  -5   0 1778.22  122.19
  -6  -5   0 1696.33  122.69
  -6  -5   0 1722.23  120.19
   6  -5   0 1778.22  121.99
   6   5   0 2027.70  122.89
  -6   5   0 1723.43  118.09
  -6   5   0 1656.13  118.39
   6   5   0 1710.23  114.39
  -6   5   0 1818.52  116.59
  -6   5   0 1625.54  116.09
   6   5   0 2000.20  121.89
   7  -5   0  100.39   28.00
  -7  -5   0  128.19   25.80
   7  -5   0  140.79   39.70
  -7  -5   0  105.99   25.70
  -7  -5   0  139.89   22.90
  -7   5   0  148.99   22.00
   7   5   0  125.19   18.60
  -7   5   0  135.59   23.90
  -7   5   0  167.88   25.00
   7   5   0  149.69   26.30
  -7   5   0  120.49   20.10
   7   5   0  163.18   27.60
   8  -5   0  236.08   37.10
   8  -5   0  219.48   39.90
  -8  -5   0  244.78   35.70
  -8  -5   0  198.58   28.00
   8  -5   0  252.67   36.50
   8  -5   0  195.28   34.00
  -8  -5   0  254.27   31.40
   8   5   0  192.78   29.80
  -8   5   0  227.28   31.60
   8   5   0  158.28   21.50
  -8   5   0  182.98   29.70
   8   5   0  194.28   21.00
  -8   5   0  195.98   32.50
  -8   5   0  166.08   27.30
  -9  -5   0   41.80   19.30
   9  -5   0   32.20   21.50
  -9  -5   0    1.80   25.90
   9  -5   0   31.30   23.10
  -9  -5   0   20.80   17.60
   9  -5   0   16.50   24.50
   9  -5   0    2.20   23.90
   9   5   0   17.20   25.40
  -9   5   0   24.50   18.60
  -9   5   0   34.40   23.70
   9   5   0   25.60   15.70
  -9   5   0   15.50   22.20
  -9   5   0   34.80   18.20
   9   5   0   34.10   20.60
   9   5   0   27.50   13.50
   9   5   0   27.00    9.40
  10  -5   0  374.66   48.90
 -10  -5   0  305.07   47.30
  10  -5   0  375.36   52.79
  10  -5   0  471.15   55.09
  10  -5   0  410.56   44.10
 -10  -5   0  358.96   44.20
 -10   5   0  429.46   47.30
 -10   5   0  430.36   48.40
 -10   5   0  416.66   43.50
  10   5   0  365.26   36.50
  10   5   0  385.46   57.89
  10   5   0  407.46   54.89
  10   5   0  422.46   46.10
 -10   5   0  401.46   47.10
  11  -5   0   55.19   27.20
 -11  -5   0    9.90   23.30
  11  -5   0   65.09   31.30
  11  -5   0   90.59   24.90
  11  -5   0   38.60   35.60
 -11   5   0   29.20   22.90
 -11   5   0   45.00   22.20
  11   5   0  -37.30   29.20
  11   5   0   50.59   33.40
  11   5   0   41.00   17.40
 -11   5   0   21.30   27.30
 -11   5   0   20.60   23.70
  12  -5   0   13.90   41.90
 -12  -5   0   61.59   30.10
  12  -5   0   36.20   25.60
  12  -5   0   32.90   34.50
 -12  -5   0    0.70   27.70
  12  -5   0   62.29   33.30
 -12   5   0   33.60   26.60
 -12   5   0   65.89   27.60
  12   5   0   39.40   39.80
 -12   5   0   28.60   28.80
  12   5   0   65.89   42.30
 -13  -5   0    2.90   46.40
  13  -5   0  -17.60   35.70
  13  -5   0   61.39   31.60
  13  -5   0   85.49   36.10
 -13  -5   0   10.20   36.60
 -13  -5   0   52.99   53.79
  13  -5   0  -31.60   40.00
  13   5   0   -1.40   42.40
 -13   5   0  -22.20   28.90
 -13   5   0   13.80   34.90
  13   5   0    8.70   40.80
  14  -5   0  200.78   40.20
  14  -5   0  146.99   47.20
 -14  -5   0  309.57   58.19
  14  -5   0   70.99   60.69
 -14  -5   0  138.39   44.20
 -14   5   0  220.78   50.69
  14   5   0  192.38   75.39
 -14   5   0  276.87   51.29
 -15  -5   0   60.99   46.80
 -15  -5   0  -24.40   41.70
  15  -5   0   63.39   48.20
  15  -5   0   19.70   55.89
  15  -5   0   19.70   44.20
  15   5   0   74.69   70.59
  15   5   0  111.69   58.09
 -15   5   0  -16.50   49.90
 -15   5   0   81.59   54.09
  16  -5   0  -80.79   70.69
  16  -5   0   49.90   56.79
 -16  -5   0   85.29   51.39
 -16  -5   0  150.08   55.29
  16   5   0   55.99   69.39
 -16   5   0   33.70   58.99
  16   5   0  -33.10   65.69
 -16   5   0   31.70   55.19
  17  -5   0   40.80   63.19
  17  -5   0  -14.10   78.29
 -17  -5   0  -65.49   55.99
 -17  -5   0  -12.70   63.79
 -17   5   0   96.79   64.69
  17   5   0   54.19   86.49
 -17   5   0  -30.20   56.59
  17   5   0  231.08   83.69
   0  -6   0   31.80    6.40
   0  -6   0   22.80   11.60
   0  -6   0   27.10   12.10
   0  -6   0   23.40   12.40
   0  -6   0   28.70    7.30
   0   6   0   34.40   11.40
   0   6   0   37.00    6.60
   0   6   0   31.60    6.60
   0   6   0   18.00    9.50
   1  -6   0   47.60   13.20
  -1  -6   0   73.99   14.30
   1  -6   0   62.49   10.40
   1  -6   0   40.00   12.80
  -1  -6   0   88.99   11.10
   1  -6   0   59.59    8.30
   1  -6   0   56.69    9.10
  -1  -6   0   65.19   10.00
  -1  -6   0   69.59   13.40
   1   6   0   67.29   11.10
  -1   6   0   50.19    8.80
  -1   6   0   60.49   11.80
   1   6   0   66.29   14.10
  -1   6   0   51.39    8.60
  -1   6   0   54.69   13.60
  -1   6   0   76.99    8.80
   2  -6   0   -0.30   11.10
  -2  -6   0   21.40    7.50
  -2  -6   0    9.00    9.70
   2  -6   0   14.50   10.40
  -2  -6   0    9.10    4.40
  -2  -6   0  -14.60    9.00
   2  -6   0   18.20    5.00
   2  -6   0   11.40    8.90
  -2   6   0   15.30    7.70
  -2   6   0   10.00    4.90
  -2   6   0    1.40    7.00
  -2   6   0   22.90   11.80
   2   6   0   -1.80    9.80
   2   6   0   28.00    9.40
   2   6   0  -15.00    8.80
  -2   6   0    7.10    5.60
  -3  -6   0   81.09   16.00
   3  -6   0   74.59   16.10
  -3  -6   0   92.29   11.90
   3  -6   0   84.59   15.90
  -3  -6   0   55.69   12.10
   3  -6   0   51.19   13.90
   3  -6   0  119.89   18.30
  -3   6   0   72.89   13.50
  -3   6   0   74.89   11.90
  -3   6   0   61.89   10.20
  -3   6   0  118.79   19.30
   3   6   0   79.99   14.70
  -3   6   0   90.39   12.40
   3   6   0   67.89   11.70
   3   6   0   87.19   16.80
   4  -6   0  724.93   59.49
  -4  -6   0  736.03   55.19
  -4  -6   0  797.62   52.69
   4  -6   0  730.33   58.29
   4  -6   0  845.62   57.99
   4  -6   0  711.03   58.39
  -4  -6   0  742.43   56.49
   4   6   0  792.02   54.39
   4   6   0  682.63   58.09
  -4   6   0  722.63   58.09
  -4   6   0  758.52   51.59
  -4   6   0  741.73   51.29
  -4   6   0  720.13   50.19
   4   6   0  765.22   55.89
  -5  -6   0  109.69   20.80
   5  -6   0  133.09   22.10
   5  -6   0  130.69   27.80
   5  -6   0  130.89   24.40
   5  -6   0  140.49   24.90
  -5  -6   0  104.09   20.00
   5   6   0   98.79   16.80
   5   6   0   99.89   20.40
  -5   6   0  132.69   16.00
  -5   6   0  101.09   12.10
   5   6   0  133.59   21.00
  -5   6   0  127.59   22.70
  -5   6   0  100.49   16.60
   6  -6   0  162.08   29.60
   6  -6   0  183.48   30.80
   6  -6   0  202.68   37.40
  -6  -6   0  152.78   26.60
  -6  -6   0  173.18   27.50
   6  -6   0  236.48   35.20
  -6   6   0  164.98   25.00
   6   6   0  201.78   28.50
   6   6   0  198.88   29.00
  -6   6   0  199.18   30.40
   6   6   0  148.39   22.80
  -6   6   0  182.08   21.80
  -6   6   0  170.58   22.20
   7  -6   0   61.89   25.10
   7  -6   0   73.39   23.00
  -7  -6   0   54.59   20.70
   7  -6   0   79.09   22.80
  -7  -6   0   87.29   19.80
  -7   6   0   88.29   24.70
   7   6   0   90.59   15.80
  -7   6   0   68.79   17.70
  -7   6   0   57.19   16.70
  -7   6   0  106.69   23.50
   7   6   0  103.79   23.30
   7   6   0  106.19   23.50
   8  -6   0  868.81   75.09
   8  -6   0  890.21   71.99
  -8  -6   0  905.81   71.29
   8  -6   0  876.41   76.89
   8  -6   0  852.31   76.79
  -8  -6   0  888.11   70.89
  -8   6   0  894.31   72.79
  -8   6   0  822.32   66.49
  -8   6   0  856.81   70.69
   8   6   0  868.21   62.09
   8   6   0  798.12   93.39
   8   6   0  875.31   72.79
  -8   6   0  885.61   68.29
   9  -6   0  562.74   61.09
  -9  -6   0  580.64   54.49
   9  -6   0  648.04   63.59
   9  -6   0  501.25   59.89
   9  -6   0  658.23   56.79
  -9   6   0  506.75   58.19
  -9   6   0  571.54   58.19
   9   6   0  658.33   65.59
  -9   6   0  578.04   57.49
  -9   6   0  639.54   56.79
   9   6   0  561.54   59.29
  10  -6   0   23.10   23.40
 -10  -6   0   56.99   27.30
  10  -6   0   14.00   30.80
  10  -6   0    8.70   26.50
  10  -6   0   40.10   24.00
 -10  -6   0   17.50   21.80
 -10   6   0   68.49   35.50
 -10   6   0   60.89   24.90
  10   6   0   14.30   28.40
 -10   6   0   33.70   23.60
  10   6   0   62.29   30.00
  11  -6   0   45.70   35.70
  11  -6   0   84.59   29.70
  11  -6   0   36.10   25.70
 -11  -6   0   29.30   27.00
 -11  -6   0   18.00   26.40
  11  -6   0   26.40   33.10
 -11   6   0   49.10   25.70
 -11   6   0    6.60   23.50
  11   6   0    1.80   36.70
  11   6   0   66.29   34.70
 -11   6   0   53.59   30.50
  12  -6   0    6.30   44.10
 -12  -6   0  -16.10   30.10
  12  -6   0   45.60   44.40
  12  -6   0  109.59   42.90
  12  -6   0    7.90   28.90
 -12  -6   0   26.10   27.80
  12   6   0  -26.30   37.10
 -12   6   0   69.69   30.60
 -12   6   0  -38.60   24.30
 -12   6   0   52.19   29.20
  12   6   0    6.30   41.50
  13  -6   0   52.69   36.40
 -13  -6   0   72.49   47.30
 -13  -6   0  127.59   52.19
  13  -6   0   66.19   36.20
  13  -6   0  -12.10   43.70
  13  -6   0  196.48   46.80
  13   6   0  106.79   50.39
  13   6   0  -35.00   48.10
 -13   6   0  101.59   36.60
 -13   6   0   32.00   35.60
  14  -6   0  102.39   48.60
 -14  -6   0  138.89   41.10
  14  -6   0  174.28   45.30
  14  -6   0  115.59   45.80
 -14  -6   0  173.38   46.80
  14  -6   0  216.18   61.79
  14   6   0  148.99   71.99
 -14   6   0  126.99   44.20
 -14   6   0  132.29   47.00
  14   6   0  258.27   65.79
  15  -6   0   71.89   58.69
 -15  -6   0   25.60   50.19
 -15  -6   0   93.19   46.70
  15  -6   0   67.09   59.99
  15  -6   0   38.30   50.09
  15   6   0   69.79   63.79
 -15   6   0  -14.40   82.39
 -15   6   0  -67.59   49.90
  15   6   0  -14.00   59.29
 -16  -6   0  315.57   68.89
  16  -6   0  309.27   81.69
 -16  -6   0  402.26   72.69
  16  -6   0  175.08   78.99
 -16   6   0  254.87   70.29
  16   6   0  350.56   75.69
 -16   6   0  422.26   68.99
  16   6   0  314.27   84.99
  17  -6   0   85.09   89.29
 -17  -6   0  -96.79   72.19
  17  -6   0  -41.30   68.09
 -17  -6   0  -67.59   60.79
 -17   6   0   -4.40   68.69
  17   6   0  234.38   89.49
 -17   6   0   36.20   65.19
  17   6   0  -49.60   81.89
   0  -7   0    5.60    6.80
   0  -7   0   11.10   13.00
   0  -7   0    0.30    6.60
   0  -7   0   -7.80   11.20
   0   7   0   -2.60   11.00
   0   7   0    5.90    6.60
   0   7   0  -17.00   11.50
  -1  -7   0 1077.39   78.79
  -1  -7   0 1105.49   72.79
  -1  -7   0 1092.89   80.79
   1  -7   0 1135.49   70.19
   1  -7   0 1035.90   80.29
  -1  -7   0 1157.68   73.19
  -1  -7   0 1119.99   80.59
   1  -7   0 1097.39   80.69
  -1   7   0 1055.69   70.59
   1   7   0 1125.09   72.69
   1   7   0  982.60   77.49
  -1   7   0 1106.69   81.49
  -1   7   0 1096.19   76.99
  -1   7   0 1164.08   70.49
   1   7   0 1154.78   81.39
   2  -7   0  215.18   29.20
  -2  -7   0  289.37   23.80
   2  -7   0  239.58   18.10
   2  -7   0  216.18   29.30
  -2  -7   0  250.17   29.30
   2  -7   0  272.77   23.30
  -2  -7   0  219.18   24.10
  -2   7   0  255.87   30.90
   2   7   0  233.98   27.50
  -2   7   0  211.78   20.20
  -2   7   0  212.28   18.70
   2   7   0  229.88   29.30
  -2   7   0  247.28   25.50
  -2   7   0  230.68   18.70
  -3  -7   0 1505.65   93.79
   3  -7   0 1369.76  103.19
  -3  -7   0 1675.33   99.59
   3  -7   0 1354.76  104.79
   3  -7   0 1510.05   99.09
   3  -7   0 1424.26  104.09
  -3  -7   0 1705.93  105.99
   3   7   0 1642.54  103.49
  -3   7   0 1406.86  105.19
  -3   7   0 1371.86   97.19
  -3   7   0 1471.55   94.39
  -3   7   0 1396.46   97.49
   3   7   0 1411.96  103.19
  -3   7   0 1472.15  100.09
   4  -7   0 1055.09   70.19
   4  -7   0  954.40   73.99
  -4  -7   0  807.02   66.19
   4  -7   0  952.20   73.89
  -4  -7   0  949.40   72.29
  -4  -7   0 1052.69   63.89
  -4   7   0  928.71   74.69
   4   7   0  861.51   64.99
   4   7   0  930.21   71.99
  -4   7   0  905.51   64.29
  -4   7   0  930.31   63.19
   4   7   0  966.50   69.89
  -4   7   0  953.00   62.99
   5  -7   0  844.62   67.09
  -5  -7   0  779.52   61.29
  -5  -7   0  936.21   67.29
   5  -7   0  707.93   61.79
   5   7   0  809.52   63.89
  -5   7   0  720.23   58.69
  -5   7   0  760.22   54.69
  -5   7   0  781.72   53.99
   5   7   0  805.52   59.89
  -5   7   0  813.22   69.09
   5   7   0  751.42   58.79
  -5   7   0  796.32   55.49
   6  -7   0  845.92   70.39
  -6  -7   0  892.81   68.59
  -6  -7   0  854.51   73.59
   6  -7   0  760.12   71.89
   6  -7   0  868.41   69.59
   6  -7   0  795.72   67.19
  -6   7   0  788.02   58.89
   6   7   0  688.63   62.29
  -6   7   0  785.32   52.69
  -6   7   0  814.62   58.19
   6   7   0  808.32   66.89
   6   7   0  879.01   62.49
  -7  -7   0  369.36   48.40
   7  -7   0  322.27   53.19
  -7  -7   0  363.76   38.90
   7  -7   0  321.47   41.10
   7  -7   0  352.76   46.90
   7  -7   0  347.77   47.50
   7   7   0  361.36   43.40
  -7   7   0  363.26   43.80
   7   7   0  335.27   41.50
  -7   7   0  367.96   33.90
   7   7   0  386.96   36.80
  -7   7   0  321.07   34.80
  -8  -7   0   36.60   23.40
   8  -7   0   32.90   21.00
  -8  -7   0   39.80   22.00
   8  -7   0   33.80   22.30
   8  -7   0   31.90   28.90
   8  -7   0   54.79   23.30
   8   7   0   52.19   30.90
   8   7   0   30.30   23.00
  -8   7   0   58.59   20.10
  -8   7   0   46.70   26.90
  -8   7   0   42.10   19.50
   8   7   0   51.99   17.70
  -8   7   0   15.30   25.60
   9  -7   0  -46.50   23.30
   9  -7   0   20.90   22.70
   9  -7   0  -48.70   27.80
  -9  -7   0   16.70   23.10
   9  -7   0   15.60   22.80
  -9  -7   0    3.80   19.60
  -9   7   0  -14.60   25.50
   9   7   0   22.60   16.80
  -9   7   0   -1.30   25.60
   9   7   0   -2.70   31.70
  -9   7   0  -15.50   24.50
   9   7   0  -16.00   27.30
  10  -7   0  175.78   33.80
  10  -7   0  154.08   35.70
  10  -7   0  216.68   43.70
 -10  -7   0  156.78   30.40
  10  -7   0  159.48   33.40
 -10  -7   0  201.18   33.80
  10   7   0  146.79   36.90
 -10   7   0  168.78   32.70
 -10   7   0  128.49   28.50
  10   7   0  135.29   35.20
 -10   7   0  151.58   34.90
 -10   7   0   99.09   31.70
  11  -7   0   10.60   38.80
  11  -7   0   41.20   30.30
  11  -7   0   69.09   30.70
  11  -7   0   12.20   29.80
 -11  -7   0   55.99   27.30
 -11  -7   0   35.30   29.40
 -11   7   0   32.80   29.40
 -11   7   0    8.30   29.20
  11   7   0  148.99   39.70
 -11   7   0    4.60   25.10
 -11   7   0   57.49   26.80
  12  -7   0  -50.39   30.60
 -12  -7   0  -28.10   30.00
  12  -7   0   -2.60   39.00
  12  -7   0   18.10   36.00
  12  -7   0  -28.20   32.60
 -12  -7   0    9.70   27.30
  12   7   0   45.30   43.70
 -12   7   0  -40.20   29.20
 -12   7   0  -11.50   27.10
  12   7   0   60.59   42.20
 -12   7   0  -19.70   31.90
 -12   7   0  -27.40   28.00
 -13  -7   0  -25.50   37.90
  13  -7   0  -13.10   79.49
  13  -7   0  -39.40   37.70
  13  -7   0  -18.40   43.10
  13  -7   0   28.50   42.20
  13   7   0   36.60   48.10
 -13   7   0   19.90   36.20
 -13   7   0   30.30   35.20
 -14  -7   0   19.70   45.10
  14  -7   0    3.00   59.69
  14  -7   0   12.60   63.19
  14  -7   0   22.80   44.80
  14  -7   0   49.90   59.69
 -14  -7   0   25.40   36.60
 -14   7   0   58.89   40.90
  14   7   0  -41.90   54.39
  14   7   0   46.70   69.09
 -14   7   0   28.60   43.60
  15  -7   0  160.78   70.59
  15  -7   0  188.18   72.59
 -15  -7   0   97.09   47.80
 -15  -7   0   37.30   50.69
  15  -7   0    0.10   59.69
  15   7   0  168.18   78.19
  15   7   0   77.29   68.49
 -15   7   0  132.89   65.09
 -16  -7   0   79.29   58.39
 -16  -7   0    4.30   54.69
  16  -7   0   22.30   73.59
  16  -7   0   92.49   59.89
  16   7   0  -87.69   69.79
 -16   7   0   -4.40   51.79
  16   7   0 -106.29   78.59
 -16   7   0   37.00   58.69
  17  -7   0  116.09   74.79
 -17  -7   0  -60.59   60.89
  17  -7   0   97.09   98.99
  17   7   0  -15.50   80.99
 -17   7   0   25.20   58.99
  17   7   0  -41.80   81.69
 -17   7   0  -64.19   62.39
   0  -8   0   31.70   20.00
   0  -8   0   21.80   30.20
   0  -8   0   24.50    9.10
   0  -8   0   14.70    7.70
   0   8   0   23.60   20.00
   0   8   0   20.70    8.70
   0   8   0   29.10    8.30
   0   8   0   35.40   18.00
   1  -8   0  144.09   13.50
  -1  -8   0  145.09   17.60
  -1  -8   0  147.69   25.40
   1  -8   0  139.69   15.20
   1  -8   0  133.39   25.70
  -1  -8   0  134.79   17.80
  -1   8   0  120.19   14.60
  -1   8   0  141.89   14.00
   1   8   0  181.28   31.40
   1   8   0  139.19   18.30
   1   8   0  132.59   26.10
  -2  -8   0  208.88   27.70
   2  -8   0  205.98   22.10
  -2  -8   0  169.38   21.40
   2  -8   0  198.98   16.30
  -2   8   0  200.58   25.50
  -2   8   0  183.18   17.20
  -2   8   0  190.18   32.40
  -2   8   0  193.38   19.20
  -2   8   0  203.58   17.00
   2   8   0  221.88   31.50
   2   8   0  223.58   32.00
   3  -8   0  501.75   40.90
  -3  -8   0  464.45   39.20
  -3  -8   0  465.35   47.20
   3  -8   0  527.35   49.40
   3  -8   0  525.65   51.09
  -3  -8   0  446.26   32.30
  -3   8   0  510.65   49.00
  -3   8   0  452.85   38.00
   3   8   0  561.64   47.60
  -3   8   0  489.85   40.10
   3   8   0  456.95   49.00
  -3   8   0  439.26   33.90
   4  -8   0   30.80   19.20
  -4  -8   0   33.70   14.00
   4  -8   0   54.69   16.40
   4  -8   0   42.90   21.20
   4  -8   0   46.00   22.60
  -4  -8   0   11.70   18.40
   4   8   0   46.10   21.00
  -4   8   0   43.10   10.70
  -4   8   0   30.30   12.00
  -4   8   0   25.80   19.60
   4   8   0   39.20   11.30
   4   8   0    5.20   19.30
  -4   8   0   21.90    9.60
   5  -8   0  327.87   41.50
  -5  -8   0  358.76   37.40
   5  -8   0  326.37   40.30
   5  -8   0  345.27   43.30
  -5  -8   0  374.96   43.00
   5  -8   0  266.47   37.70
  -5   8   0  333.37   29.50
   5   8   0  281.97   33.30
  -5   8   0  321.17   28.60
  -5   8   0  326.97   29.10
  -5   8   0  369.26   33.30
  -5   8   0  320.17   40.40
   5   8   0  391.76   39.30
   5   8   0  425.16   44.20
  -6  -8   0   80.39   20.90
   6  -8   0   83.29   23.90
   6  -8   0  110.19   24.70
   6  -8   0  123.99   28.50
   6  -8   0  107.29   23.80
  -6  -8   0   85.09   24.60
   6   8   0  120.59   23.30
  -6   8   0   92.79   16.70
   6   8   0   69.69   20.90
  -6   8   0   92.19   24.10
  -6   8   0   82.69   12.40
  -6   8   0   68.69   14.90
   6   8   0   90.39   27.30
   7  -8   0  682.93   60.49
  -7  -8   0  644.84   59.39
   7  -8   0  658.03   62.99
   7  -8   0  750.62   68.79
   7  -8   0  588.74   57.89
  -7  -8   0  619.14   56.59
  -7   8   0  690.73   61.79
  -7   8   0  571.54   49.00
  -7   8   0  542.45   49.80
   7   8   0  610.54   54.19
  -7   8   0  619.54   58.29
   7   8   0  692.53   57.99
   7   8   0  691.73   61.59
   8  -8   0  315.27   41.10
   8  -8   0  323.47   48.50
   8  -8   0  332.27   41.30
  -8  -8   0  267.77   38.00
   8  -8   0  330.87   43.30
   8   8   0  245.48   38.40
  -8   8   0  219.78   30.80
   8   8   0  193.98   34.40
  -8   8   0  217.38   37.90
  -8   8   0  274.17   34.50
   8   8   0  255.47   43.60
  -8   8   0  231.68   40.00
   9  -8   0  266.67   43.10
   9  -8   0  210.38   36.60
  -9  -8   0  234.88   34.60
  -9  -8   0  184.88   34.70
   9  -8   0  216.08   36.70
  -9   8   0  170.28   32.30
   9   8   0  189.38   37.10
  -9   8   0  235.98   38.20
   9   8   0  226.48   34.50
   9   8   0  259.67   44.40
  10  -8   0  -13.90   34.70
  10  -8   0   14.30   32.30
 -10  -8   0   14.60   23.60
  10  -8   0   44.60   27.00
 -10  -8   0  -14.00   24.30
  10  -8   0   24.90   27.00
  10   8   0   17.20   34.30
 -10   8   0    0.50   27.50
  10   8   0   90.49   31.70
 -10   8   0   64.19   28.70
 -10   8   0   25.20   27.00
 -10   8   0   66.49   25.50
 -11  -8   0  154.18   34.00
  11  -8   0  212.28   42.40
  11  -8   0  204.78   41.00
 -11  -8   0  137.69   32.60
  11  -8   0  206.18   40.60
  11  -8   0  239.98   60.79
 -11   8   0  134.19   35.10
  11   8   0  219.78   44.90
 -11   8   0  147.39   33.40
 -11   8   0  161.48   35.20
 -11   8   0  113.79   32.80
  12  -8   0   51.79   38.10
 -12  -8   0   20.70   32.00
 -12  -8   0  -17.40   30.30
  12  -8   0  -93.69   47.00
  12  -8   0    9.60   34.90
  12  -8   0  -44.30   36.40
 -12   8   0   34.90   31.80
 -12   8   0  -24.60   31.50
 -12   8   0   16.70   28.60
  12   8   0  135.99   47.00
 -12   8   0  -34.60   33.90
  13  -8   0  231.18  106.79
  13  -8   0  197.08   54.79
  13  -8   0  160.08   50.99
 -13  -8   0  162.48   43.60
  13  -8   0  210.38   49.40
 -13   8   0  185.18   41.80
  13   8   0  301.77   60.99
  13   8   0  158.88   61.59
 -13   8   0  239.78   45.20
  14  -8   0  115.99   64.59
 -14  -8   0   36.90   50.49
  14  -8   0  -59.49   62.29
  14  -8   0  -99.69   76.79
  14  -8   0   98.99   53.79
 -14  -8   0  -18.80   39.70
  14   8   0   55.39   66.99
  14   8   0   34.70   83.79
 -14   8   0   26.90   45.90
 -14   8   0   87.29   43.20
  15  -8   0  -27.00   68.09
 -15  -8   0  110.99   56.09
  15  -8   0   50.79   70.39
 -15  -8   0  114.49   50.69
  15  -8   0   38.60   58.39
  15  -8   0   54.29   62.99
  15   8   0   50.89   73.69
  15   8   0   85.29   74.59
 -16  -8   0   82.39   63.69
  16  -8   0  -26.40   78.79
  16  -8   0   63.09   75.39
 -16  -8   0    9.80   57.09
  16  -8   0  -38.30   75.29
  16  -8   0   95.29   59.69
  16   8   0  238.58   81.09
  16   8   0  101.49   91.99
   0  -9   0    0.10   17.20
   0  -9   0  -11.30    9.00
   0  -9   0  -13.40    9.40
   0  -9   0   -8.80   18.40
   0   9   0   -8.10   16.40
   0   9   0   -5.80    9.20
   0   9   0   -6.90   15.10
  -1  -9   0  652.23   55.29
  -1  -9   0  583.74   44.90
  -1  -9   0  604.14   44.30
   1  -9   0  626.04   55.89
   1  -9   0  583.84   40.40
   1  -9   0  606.84   42.40
   1  -9   0  654.43   56.89
  -1  -9   0  633.54   56.19
   1   9   0  499.25   51.59
   1   9   0  733.93   58.39
  -1   9   0  594.24   40.90
   1   9   0  655.03   48.10
  -1   9   0  597.24   49.30
  -1   9   0  619.24   55.49
  -1   9   0  521.55   41.30
   2  -9   0   90.89   23.90
  -2  -9   0   93.19   22.20
   2  -9   0  115.99   23.80
  -2  -9   0  111.39   18.60
   2  -9   0  101.09   12.00
  -2   9   0  125.99   25.80
   2   9   0  121.39   26.90
   2   9   0  113.89   29.40
  -2   9   0   92.09   13.70
  -2   9   0   97.99   19.00
  -2   9   0   83.99   12.50
  -2   9   0   95.29   15.50
   3  -9   0  726.63   61.99
   3  -9   0  708.93   61.49
  -3  -9   0  737.63   60.89
  -3  -9   0  659.83   54.19
   3  -9   0  722.73   54.99
  -3   9   0  663.73   52.39
   3   9   0  862.91   67.99
   3   9   0  847.32   66.69
  -3   9   0  621.54   47.70
  -3   9   0  730.43   54.59
  -3   9   0  747.13   52.89
  -3   9   0  703.63   61.99
   4  -9   0  123.79   24.80
  -4  -9   0  191.88   27.20
   4  -9   0  146.89   24.20
   4  -9   0  130.99   26.50
  -4  -9   0  148.89   18.30
  -4  -9   0  150.38   28.40
  -4   9   0  187.98   32.60
  -4   9   0  170.98   21.10
  -4   9   0  168.08   18.90
   4   9   0  146.89   34.70
   4   9   0  214.28   36.20
  -4   9   0  144.69   19.30
  -5  -9   0   24.30   22.30
  -5  -9   0   43.20   13.80
   5  -9   0   42.50   18.90
   5  -9   0   42.50   21.10
   5  -9   0   15.60   20.30
   5  -9   0   43.80   22.10
  -5  -9   0   54.19   22.30
   5   9   0   40.40   14.80
  -5   9   0   14.10   14.20
  -5   9   0    7.70   11.00
  -5   9   0   35.40   23.40
  -5   9   0   11.50   11.60
   6  -9   0  -12.10   21.10
   6  -9   0   21.50   26.60
   6  -9   0   29.40   23.70
   6  -9   0   -2.10   20.90
  -6  -9   0  -13.00   17.90
  -6  -9   0   10.70   20.30
  -6   9   0   14.60   12.30
  -6   9   0  -17.90   20.00
   6   9   0   -7.70   24.20
  -6   9   0    1.30   13.00
   6   9   0   -8.50   32.50
   6   9   0    8.00   17.80
  -6   9   0   11.30   10.20
  -7  -9   0  115.29   24.70
   7  -9   0  158.98   37.50
   7  -9   0  136.79   33.00
   7  -9   0  226.48   38.20
  -7  -9   0  139.39   27.90
   7  -9   0  126.19   29.40
  -7   9   0  140.29   29.30
  -7   9   0  168.18   25.20
   7   9   0  143.39   28.90
   7   9   0  143.09   32.40
  -7   9   0  160.58   16.10
  -7   9   0  112.49   20.40
  -7   9   0  180.88   32.70
   7   9   0  128.49   38.10
   8  -9   0   80.19   28.30
  -8  -9   0   83.09   25.00
  -8  -9   0   70.39   22.50
   8  -9   0   89.59   32.10
   8  -9   0  119.39   30.60
   8  -9   0   86.99   27.20
   8   9   0  113.39   37.80
   8   9   0  107.59   27.80
  -8   9   0   68.29   29.20
  -8   9   0  121.69   22.40
  -8   9   0   55.69   30.30
   8   9   0   92.19   41.00
  -8   9   0   75.29   22.30
   9  -9   0  -16.00   27.40
   9  -9   0   -6.70   32.10
  -9  -9   0  -11.70   21.70
   9  -9   0   -0.70   25.90
   9  -9   0   50.59   31.80
  -9  -9   0   18.90   26.10
   9   9   0   -1.00   24.50
   9   9   0  -55.79   34.70
  -9   9   0    8.40   24.00
  -9   9   0   -0.50   27.20
  -9   9   0  -11.90   32.00
  -9   9   0    3.60   29.30
   9   9   0   18.40   33.20
  10  -9   0  452.95   62.69
  10  -9   0  454.05   62.39
  10  -9   0  432.16   66.19
  10  -9   0  470.25   66.29
 -10  -9   0  368.76   54.09
 -10  -9   0  325.27   50.59
 -10   9   0  348.57   57.69
 -10   9   0  412.86   53.59
  10   9   0  326.77   51.39
 -10   9   0  304.87   53.59
 -10   9   0  352.16   49.60
  11  -9   0    0.80   35.50
 -11  -9   0  -19.50   32.50
 -11  -9   0   26.90   31.60
  11  -9   0   13.90   34.30
  11  -9   0    0.30   36.90
  11  -9   0  -51.59   41.70
 -11   9   0   15.50   26.90
 -11   9   0   11.50   35.80
  11   9   0  -49.10   67.79
 -11   9   0   46.90   32.10
 -11   9   0   -8.80   29.10
  12  -9   0  155.08   46.10
 -12  -9   0  112.09   39.10
  12  -9   0  135.29   51.89
  12  -9   0   87.59   45.80
 -12  -9   0   48.40   40.50
  12  -9   0   77.59   49.70
 -12   9   0  143.69   42.40
 -12   9   0   95.39   34.80
 -12   9   0   92.69   35.10
 -12   9   0  166.48   38.10
  12   9   0  100.89   52.19
  13  -9   0   -4.90   54.09
  13  -9   0  -19.20   60.69
  13  -9   0   25.40   50.39
 -13  -9   0   49.80   47.30
 -13  -9   0  -32.00   38.10
 -13   9   0   64.79   41.70
  13   9   0  -77.29   53.09
  13   9   0  -67.79   53.19
  14  -9   0  193.18   70.19
  14  -9   0  202.58   62.39
  14  -9   0  112.49   56.39
 -14  -9   0  125.19   53.19
  14  -9   0  122.99   63.09
 -14  -9   0  191.38   61.89
  14   9   0  268.97   98.19
  14   9   0   26.50   62.59
  15  -9   0  -11.00   75.49
  15  -9   0  -20.80   64.59
  15  -9   0  135.89   67.59
  15  -9   0   25.40   64.19
 -15  -9   0   84.79   54.09
 -15  -9   0   34.40   56.69
  15   9   0   76.19   76.29
  16  -9   0  -93.19   88.79
 -16  -9   0   65.29   63.59
  16  -9   0  151.68   86.39
  16  -9   0   55.09   71.19
 -16  -9   0   13.40   68.79
  16  -9   0  -74.69   64.29
  16   9   0  -46.60   89.89
  16   9   0  -23.80   84.19
   0 -10   0  186.68   32.40
   0 -10   0  177.38   21.10
   0 -10   0  238.88   33.70
   0 -10   0  172.48   19.60
   0  10   0  155.88   26.90
   0  10   0  166.18   20.50
   0  10   0  178.58   30.80
   1 -10   0   57.09    9.10
   1 -10   0   28.40   20.40
   1 -10   0   41.70   11.00
  -1 -10   0   49.30   14.20
  -1 -10   0   24.50   19.60
   1 -10   0   76.39   21.50
  -1 -10   0   16.00   13.60
  -1  10   0   42.10   10.50
  -1  10   0   20.50   15.10
   1  10   0   36.60   18.30
  -1  10   0   65.69   21.30
   1  10   0   60.09   22.80
  -2 -10   0  866.11   65.79
   2 -10   0  767.02   66.69
  -2 -10   0  888.61   66.09
  -2 -10   0  694.63   54.79
   2 -10   0  660.83   47.10
   2 -10   0  683.33   62.29
   2  10   0  822.62   65.89
  -2  10   0  737.23   49.70
  -2  10   0  692.23   56.99
   2  10   0  705.63   62.19
  -2  10   0  619.94   48.60
  -2  10   0  825.72   65.19
   3 -10   0   90.59   16.90
   3 -10   0   54.19   20.40
  -3 -10   0   30.90   20.80
  -3 -10   0   43.70   17.40
   3 -10   0   69.39   23.00
   3  10   0   99.79   26.30
  -3  10   0   67.19   14.90
  -3  10   0   87.69   23.90
  -3  10   0   86.99   16.50
   3  10   0   76.49   24.90
  -3  10   0   84.19   13.00
  -3  10   0   74.99   11.30
  -4 -10   0  455.25   45.30
  -4 -10   0  507.45   44.60
   4 -10   0  436.06   51.19
   4 -10   0  514.75   44.70
   4 -10   0  388.46   47.00
  -4  10   0  419.46   47.60
  -4  10   0  418.66   34.10
  -4  10   0  432.86   38.80
   4  10   0  469.55   49.00
   4  10   0  432.56   50.09
   5 -10   0   50.59   23.60
   5 -10   0   89.99   23.20
  -5 -10   0   62.69   22.20
  -5 -10   0   54.59   20.20
   5 -10   0   38.60   23.50
  -5  10   0   51.99   14.20
   5  10   0   55.39   27.00
  -5  10   0   50.09   17.20
  -5  10   0   48.40   13.30
  -5  10   0   72.89   24.70
  -5  10   0   52.99   11.90
   5  10   0   34.80   26.30
   6 -10   0   -5.90   24.80
   6 -10   0  -21.50   23.90
  -6 -10   0   21.00   21.30
   6 -10   0  -29.20   22.30
   6 -10   0   20.40   27.70
   6  10   0  -43.70   24.10
  -6  10   0   17.80   12.70
  -6  10   0   39.00   23.80
  -6  10   0   15.30   11.70
  -6  10   0   15.10   15.00
   6  10   0  -24.00   25.30
   7 -10   0    4.70   25.00
   7 -10   0  -25.00   32.00
   7 -10   0  -27.40   28.20
   7 -10   0    6.60   27.90
  -7 -10   0   12.10   19.10
  -7 -10   0    3.50   22.10
  -7  10   0    6.40   25.50
   7  10   0   -4.30   24.80
  -7  10   0  -20.50   16.60
   7  10   0  -29.70   21.40
   7  10   0   51.29   31.50
  -7  10   0   18.30   10.40
  -7  10   0    2.70   15.10
  -8 -10   0   78.19   27.00
   8 -10   0   22.10   28.00
   8 -10   0    3.40   30.50
   8 -10   0   15.60   32.40
  -8 -10   0  -22.80   23.70
  -8  10   0    7.30   30.80
  -8  10   0    2.90   18.10
  -8  10   0   17.00   26.70
   8  10   0   67.49   34.30
   8  10   0  -67.99   30.50
  -8  10   0    8.20   19.30
   8  10   0  -39.70   33.20
   9 -10   0  -23.20   35.80
   9 -10   0   42.20   36.20
  -9 -10   0   92.29   32.80
   9 -10   0   59.69   33.30
   9 -10   0    9.50   35.50
  -9 -10   0   54.59   25.20
  -9  10   0   49.50   29.80
  -9  10   0   72.09   28.60
  -9  10   0    5.10   30.10
   9  10   0   21.40   41.20
   9  10   0   85.39   38.50
  -9  10   0   29.90   36.90
 -10 -10   0   13.90   32.60
 -10 -10   0   18.60   31.10
  10 -10   0  -29.90   34.20
  10 -10   0   31.00   39.80
  10 -10   0   57.99   39.40
  10 -10   0    9.30   40.00
 -10  10   0   -0.30   37.20
 -10  10   0   -8.90   40.00
 -10  10   0   37.10   30.40
 -10  10   0  -25.40   33.70
  10  10   0  -15.90   37.20
 -11 -10   0  -43.50   30.80
  11 -10   0  -22.40   37.30
  11 -10   0  -76.39   46.00
  11 -10   0  -23.40   46.30
 -11 -10   0   66.49   37.30
  11 -10   0  -33.30   42.20
 -11  10   0   58.69   41.20
  11  10   0   29.00   41.20
 -11  10   0   43.60   35.30
  12 -10   0   10.60   51.19
 -12 -10   0   80.49   42.10
  12 -10   0    7.00   56.79
 -12 -10   0   39.30   38.70
  12 -10   0   13.20   64.69
 -12  10   0   -0.40   44.40
 -12  10   0  -45.00   37.20
  12  10   0   22.90   48.70
  13 -10   0   17.20   57.09
 -13 -10   0   15.40   49.40
  13 -10   0  -16.90   67.29
 -13 -10   0   13.30   49.20
  13 -10   0   27.20   48.90
  13 -10   0   55.69   60.29
  13  10   0   57.79   57.29
 -14 -10   0  135.19   58.39
  14 -10   0  -26.80   55.89
 -14 -10   0   21.40   48.90
  14 -10   0  -79.89   60.69
  14 -10   0   -3.00   77.09
  14 -10   0   -2.00   52.99
  14  10   0   40.50   70.79
  15 -10   0   87.99   86.89
  15 -10   0  -23.80   63.89
 -15 -10   0  -31.60   54.09
 -15 -10   0  -10.80   70.69
  15 -10   0   64.09   78.39
  15 -10   0   23.90   71.09
  15  10   0  -84.79   86.09
  16 -10   0  198.48   89.19
   0 -11   0    7.70   19.90
   0 -11   0   18.70   21.00
   0 -11   0  -12.30   11.10
   0 -11   0    5.80   12.40
   0  11   0    2.60   24.80
   0  11   0    8.30   13.00
   0  11   0    0.50   16.80
  -1 -11   0  253.37   28.20
   1 -11   0  250.77   25.10
  -1 -11   0  221.98   28.80
   1 -11   0  338.07   43.10
   1 -11   0  250.77   36.70
  -1 -11   0  347.17   41.20
   1 -11   0  260.27   22.30
  -1  11   0  284.17   24.70
   1  11   0  313.67   40.00
   1  11   0  339.47   41.30
  -1  11   0  274.97   39.50
  -1  11   0  307.07   35.90
   2 -11   0   50.99   23.80
  -2 -11   0   52.49   17.30
  -2 -11   0   29.10   22.60
   2 -11   0   44.20   22.20
  -2  11   0   25.50   23.20
  -2  11   0   40.20   10.50
  -2  11   0   38.80   17.60
   2  11   0   32.90   21.40
   2  11   0   20.60   23.00
  -3 -11   0  166.78   30.60
  -3 -11   0  173.08   29.60
   3 -11   0  226.68   37.20
   3 -11   0  126.09   28.10
  -3 -11   0  161.88   27.40
   3  11   0  147.69   31.40
   3  11   0  107.99   28.60
  -3  11   0  119.49   32.90
  -3  11   0  119.99   21.80
  -4 -11   0  130.19   27.00
   4 -11   0   91.29   28.10
   4 -11   0  112.09   27.80
   4 -11   0   97.69   22.30
  -4 -11   0  101.29   27.10
   4  11   0  103.59   27.30
  -4  11   0   94.09   15.80
  -4  11   0  114.49   16.60
  -4  11   0   70.99   18.80
   4  11   0   97.89   26.40
  -4  11   0  127.49   31.20
  -5 -11   0  406.16   43.90
   5 -11   0  404.66   48.20
  -5 -11   0  372.56   45.50
   5 -11   0  393.36   49.40
   5 -11   0  316.67   45.90
   5  11   0  439.16   48.80
  -5  11   0  320.87   35.30
   5  11   0  411.06   47.70
  -5  11   0  327.17   32.70
  -5  11   0  320.87   29.80
  -5  11   0  402.66   49.70
   6 -11   0   97.59   34.40
  -6 -11   0   77.49   23.80
  -6 -11   0  131.39   31.40
   6 -11   0   99.69   31.10
   6 -11   0  110.79   34.40
  -6  11   0   97.89   17.90
   6  11   0   91.09   31.10
  -6  11   0   88.79   26.20
   6  11   0  123.09   27.10
  -6  11   0  133.89   30.10
  -7 -11   0  104.09   22.80
   7 -11   0   39.40   31.20
   7 -11   0   21.00   28.40
   7 -11   0   -7.30   33.30
   7 -11   0   95.59   31.90
  -7 -11   0   51.89   29.20
  -7  11   0    1.50   31.90
   7  11   0   21.70   31.70
   7  11   0   51.89   28.30
  -7  11   0   55.39   13.80
   8 -11   0  119.49   39.80
   8 -11   0  135.09   38.90
   8 -11   0  161.78   35.50
   8 -11   0  132.19   37.00
  -8 -11   0  169.88   29.60
  -8 -11   0  167.88   38.70
   8  11   0   98.09   34.70
  -8  11   0  142.39   39.30
   8  11   0  100.49   38.80
  -8  11   0  168.18   39.30
  -8  11   0  145.99   15.50
  -9 -11   0   63.69   37.60
   9 -11   0    4.50   34.90
  -9 -11   0   84.79   31.90
   9 -11   0   20.70   36.20
   9 -11   0   46.20   40.70
   9 -11   0   29.10   38.80
   9  11   0   44.60   33.60
  -9  11   0   41.70   34.30
  -9  11   0   27.70   42.10
   9  11   0   35.50   41.60
 -10 -11   0  133.39   41.40
 -10 -11   0  174.98   40.30
  10 -11   0  111.49   49.40
  10 -11   0  221.38   50.39
  10 -11   0  260.07   48.30
 -10  11   0  175.98   48.90
 -10  11   0  171.88   44.00
  11 -11   0   84.59   45.50
  11 -11   0  -28.40   50.79
 -11 -11   0    0.30   39.80
 -11  11   0   26.30   41.30
 -11  11   0   44.20   43.10
 -12 -11   0   41.80   42.30
 -12 -11   0    1.70   45.10
  12 -11   0   25.80   53.89
  12 -11   0  -70.39   57.29
  12 -11   0    3.20   51.79
  12 -11   0   89.49   56.89
 -12  11   0   10.20   42.00
 -12  11   0   66.99   53.39
  13 -11   0  -71.19   51.09
  13 -11   0  -13.10   58.49
 -13 -11   0   46.80   46.30
  13 -11   0   -8.30   69.89
 -13 -11   0   42.00   55.29
  13 -11   0   31.50   64.69
 -14 -11   0   97.29   52.79
 -14 -11   0  112.39   71.09
  14 -11   0  151.28   71.49
  14 -11   0  125.09   72.89
  14 -11   0   94.39   83.09
  14 -11   0  191.88   70.09
  15 -11   0 -140.89   83.89
 -15 -11   0    4.30   66.69
 -15 -11   0  102.29   65.69
  15 -11   0   56.59   78.69
  15 -11   0  -36.00   87.79
  15 -11   0  -58.59   68.09
  15  11   0   31.70   89.09
   0 -12   0  379.66   49.60
   0 -12   0  476.75   53.09
   0 -12   0  415.56   35.70
   0  12   0  384.56   48.00
   0  12   0  413.16   50.59
   1 -12   0  103.39   29.30
  -1 -12   0   81.89   28.80
   1 -12   0   74.39   24.90
   1 -12   0   66.19   13.30
  -1 -12   0   59.09   17.60
   1  12   0   63.59   25.10
  -1  12   0   91.79   23.30
  -1  12   0   55.19   27.50
   1  12   0  107.59   31.50
  -2 -12   0  275.07   34.30
   2 -12   0  252.27   44.90
  -2 -12   0  264.47   46.20
   2 -12   0  274.37   43.40
   2  12   0  341.57   42.80
  -2  12   0  270.97   45.70
   2  12   0  393.16   51.99
  -2  12   0  306.67   37.90
   3 -12   0   -0.70   25.30
  -3 -12   0   38.10   26.70
  -3 -12   0   29.50   20.80
   3 -12   0   10.50   25.50
  -3  12   0   11.80   28.10
  -3  12   0   33.50   19.40
   3  12   0  -14.10   25.50
   3  12   0   -7.80   26.20
  -4 -12   0  124.19   33.40
   4 -12   0  103.39   31.70
   4 -12   0   66.29   31.70
  -4  12   0  108.59   21.60
   4  12   0  156.08   32.90
  -4  12   0   87.29   29.70
   4  12   0  145.79   35.30
   5 -12   0  174.48   38.70
   5 -12   0  307.97   48.50
  -5 -12   0  261.27   42.20
  -5 -12   0  212.68   38.10
   5 -12   0  283.67   45.80
   5  12   0  340.77   45.50
  -5  12   0  249.78   44.80
  -5  12   0  232.08   32.60
   5  12   0  231.08   40.00
  -6 -12   0   70.99   30.70
  -6 -12   0   54.39   25.50
   6 -12   0   49.50   33.40
   6 -12   0   67.69   36.00
   6 -12   0    1.90   29.70
   6  12   0   33.40   30.10
   6  12   0   94.09   32.90
  -6  12   0   62.49   32.50
  -6  12   0   54.89   18.80
   7 -12   0  400.36   61.19
  -7 -12   0  434.86   49.30
   7 -12   0  473.45   63.19
   7 -12   0  315.67   53.29
  -7 -12   0  400.76   54.99
  -7  12   0  404.96   37.60
   7  12   0  416.76   58.09
   7  12   0  400.46   53.59
  -7  12   0  322.57   57.99
   8 -12   0   11.90   42.40
  -8 -12   0  -33.20   27.60
   8 -12   0    4.40   36.50
   8 -12   0  -16.70   36.10
  -8 -12   0  -27.20   31.10
  -8  12   0  -21.20   37.70
  -8  12   0  -63.49   36.60
  -8  12   0    0.40   12.60
   8  12   0   12.00   34.70
   8  12   0   31.00   37.40
  -9 -12   0  246.68   50.69
   9 -12   0  239.98   56.19
   9 -12   0  306.67   50.99
   9 -12   0  237.18   50.19
  -9 -12   0  232.78   40.50
   9 -12   0  222.08   52.09
  -9  12   0  287.67   63.09
  -9  12   0  207.78   49.10
   9  12   0  273.47   50.69
 -10 -12   0    7.10   37.60
  10 -12   0  -14.50   49.80
  10 -12   0  -79.49   47.20
  10 -12   0  -56.09   48.40
  10 -12   0   58.39   47.90
 -10 -12   0   24.40   44.70
 -10  12   0   37.70   52.99
 -10  12   0   33.10   44.70
 -11 -12   0  278.07   57.39
  11 -12   0  212.18   58.49
  11 -12   0  392.66   71.59
  11 -12   0  196.78   58.09
  11 -12   0  287.67   64.19
 -11 -12   0  187.58   48.30
 -11  12   0  304.87   59.19
 -11  12   0  276.47   64.79
 -12 -12   0   50.09   47.10
 -12 -12   0 -131.19   70.69
  12 -12   0   -8.70   65.49
  12 -12   0  -33.70   52.79
  12 -12   0  -53.49   95.29
  12 -12   0  -37.20   52.29
 -12 -12   0   48.40   57.19
 -12  12   0   80.89   52.99
  13 -12   0   13.40   71.19
  13 -12   0  201.28   78.19
  13 -12   0   97.69   62.89
 -13 -12   0  104.69   53.09
 -13 -12   0  181.08   62.59
  13 -12   0  133.59   69.69
 -14 -12   0  138.79   61.99
  14 -12   0    5.50   78.19
  14 -12   0  123.39   71.89
  14 -12   0  -97.39   79.79
  14 -12   0   -9.60   75.09
 -14 -12   0 -125.19   69.99
   0 -13   0   33.40   29.00
   0  13   0   -6.40   31.90
   0  13   0  -34.10   23.50
   1 -13   0  211.48   41.80
  -1 -13   0  269.17   45.90
   1 -13   0  234.38   40.50
   1  13   0  245.78   37.50
  -1  13   0  203.78   35.80
   1  13   0  225.48   41.60
  -1  13   0  227.68   42.40
  -2 -13   0  -13.80   19.60
  -2 -13   0   42.00   31.10
   2 -13   0    6.90   27.50
   2 -13   0   19.20   34.40
   2  13   0    7.60   28.40
   2  13   0  -13.60   27.90
  -2  13   0    2.80   22.20
  -2  13   0   23.70   32.20
   3 -13   0  252.97   43.10
  -3 -13   0  259.57   42.10
  -3 -13   0  218.38   48.20
   3 -13   0  186.28   43.10
  -3  13   0  339.57   40.00
  -3  13   0  259.47   46.90
   3  13   0  336.77   46.20
   3  13   0  364.16   48.70
   4 -13   0   -8.20   34.50
  -4 -13   0   52.29   31.10
   4 -13   0  -48.60   31.30
  -4 -13   0  -14.60   27.50
  -4  13   0    2.40   21.10
   4  13   0   -4.90   32.50
   4  13   0  -28.40   29.00
  -4  13   0   25.40   33.70
   5 -13   0  241.38   46.80
  -5 -13   0  157.08   40.80
  -5 -13   0  261.77   40.50
   5 -13   0  207.38   40.80
  -5  13   0  335.57   55.99
   5  13   0  242.98   46.10
  -5  13   0  185.48   30.60
   5  13   0  326.97   54.69
  -6 -13   0   -4.90   33.50
   6 -13   0   -3.70   35.30
  -6 -13   0   11.40   27.30
   6 -13   0   49.40   40.00
   6  13   0  -53.19   32.70
   6  13   0   37.20   37.10
  -6  13   0    3.60   34.50
  -6  13   0    7.20   21.20
  -7 -13   0   84.59   41.20
   7 -13   0    9.80   43.30
   7 -13   0  150.68   44.10
  -7 -13   0  112.39   33.20
  -7  13   0  109.79   24.10
  -7  13   0   42.00   47.10
   7  13   0   77.89   42.30
   7  13   0  104.29   38.80
   8 -13   0    5.00   42.30
  -8 -13   0    2.30   28.00
  -8 -13   0  -56.89   40.70
   8  13   0  -11.10   37.10
  -8  13   0    6.50   17.00
   8  13   0   41.10   43.10
  -8  13   0   46.00   49.99
  -8  13   0  -25.90   38.80
   9 -13   0    5.10   46.70
  -9 -13   0   -3.10   42.90
  -9 -13   0   -3.30   37.00
   9 -13   0  -57.29   48.80
  -9  13   0   57.69   45.50
  -9  13   0   67.19   64.79
   9  13   0   24.40   44.60
  10 -13   0  164.98   57.49
  10 -13   0  129.99   54.99
  10 -13   0  170.88   51.69
 -10 -13   0   52.79   44.10
 -10  13   0  114.59   59.59
 -10  13   0   84.59   53.59
  11 -13   0   78.09   57.39
  11 -13   0  -46.10   57.89
 -11 -13   0   16.10   53.59
 -11 -13   0  -48.20   40.50
  11 -13   0   60.29   57.69
 -11 -13   0   54.49   50.39
 -11  13   0   84.59   61.79
 -11  13   0  -28.30   62.29
  12 -13   0   23.00   63.49
 -12 -13   0  -32.40   54.49
  12 -13   0   61.19   62.59
 -12 -13   0  -31.50   51.69
  12 -13   0   36.40   57.49
 -12 -13   0   11.20   64.59
 -12  13   0   28.90   61.49
 -12  13   0  -60.39   63.99
 -13 -13   0   38.30   61.09
  13 -13   0 -130.79   66.39
 -13 -13   0   31.30   64.59
  13 -13   0    6.40   73.19
  13 -13   0  142.69   72.19
   0 -14   0   72.09   37.10
   0  14   0   80.29   39.20
   0  14   0   61.99   28.30
   1 -14   0  -34.30   39.40
   1 -14   0   26.80   31.30
  -1 -14   0    6.50   33.10
  -1  14   0   37.80   24.80
   1  14   0   -7.50   37.50
   1  14   0   -1.00   30.80
  -1  14   0    4.70   35.20
   2 -14   0    2.60   32.00
  -2 -14   0   68.09   34.00
   2 -14   0   91.59   37.10
  -2  14   0  -15.90   25.70
  -2  14   0  -52.19   34.30
   2  14   0   18.70   29.90
   2  14   0  -40.60   37.10
   3 -14   0   73.39   39.20
   3 -14   0  127.29   41.60
  -3 -14   0   66.09   37.60
  -3  14   0    7.60   38.00
   3  14   0  110.49   40.70
   3  14   0  100.09   34.10
  -3  14   0   88.59   29.00
   4 -14   0   81.39   44.20
   4 -14   0   59.29   42.90
  -4 -14   0  -18.80   38.00
  -4  14   0   68.29   39.60
   4  14   0   81.49   35.50
  -4  14   0   56.99   27.20
   4  14   0   14.90   38.30
  -5 -14   0   73.19   33.40
   5 -14   0    6.60   45.10
   5 -14   0  106.19   51.69
   5  14   0  135.09   39.60
   5  14   0   59.99   40.00
  -5  14   0  101.79   42.30
   6 -14   0  160.18   57.49
   6 -14   0   69.79   43.40
  -6 -14   0  156.58   33.10
   6  14   0  100.99   43.90
  -6  14   0  125.19   55.19
   6  14   0  130.19   47.40
   7 -14   0  171.68   48.70
   7 -14   0  261.07   59.59
  -7 -14   0  217.78   40.70
  -7  14   0  190.08   35.40
   7  14   0  207.48   54.49
   7  14   0  201.18   54.19
  -7  14   0  240.08   57.59
  -8 -14   0   69.69   36.90
   8 -14   0   -3.60   47.50
  -8 -14   0   99.49   47.90
   8 -14   0   23.30   50.49
   8  14   0    4.30   45.00
   8  14   0   53.89   49.20
  -8  14   0   38.90   45.30
  -8  14   0   30.00   51.99
   9 -14   0  -34.60   56.59
  -9 -14   0   64.39   42.40
   9 -14   0    2.30   50.19
  -9 -14   0  149.88   55.79
  -9  14   0  138.49   61.49
  -9  14   0   91.29   58.29
   9  14   0   95.49   53.59
  10 -14   0  130.09   62.19
  10 -14   0   54.49   58.09
 -10 -14   0  140.39   58.49
 -10 -14   0  149.59   56.29
 -10  14   0   76.09   59.59
 -10  14   0   40.00   56.59
 -11 -14   0   49.30   54.49
 -11 -14   0   63.49   58.19
  11 -14   0  104.29   69.19
 -11 -14   0  129.39   64.49
  11 -14   0   34.20   61.59
 -11  14   0    6.50   58.79
 -11  14   0   62.09   61.59
  12 -14   0  -42.80   66.09
 -12 -14   0   20.10   59.29
  12 -14   0  -25.40   70.89
 -12 -14   0 -132.99   64.39
 -12 -14   0   63.19   57.89
 -12  14   0  -73.79   68.89
  13 -14   0  -18.80   86.09
   0 -15   0  -16.40   42.00
  -1 -15   0   56.59   44.50
   1 -15   0   35.90   43.00
  -1  15   0   93.79   33.40
  -1  15   0  114.79   45.90
  -2 -15   0  127.49   48.40
   2 -15   0   92.29   45.20
   2  15   0  153.88   67.99
  -2  15   0  159.18   49.80
  -2  15   0  133.59   37.30
   3 -15   0   32.60   47.00
   3 -15   0  100.39   46.10
  -3 -15   0    9.10   42.80
   3  15   0  113.29   42.70
  -3  15   0   41.20   31.80
  -3  15   0   42.40   45.90
   3  15   0   56.09   41.30
   4 -15   0  -34.10   43.40
  -4 -15   0    0.60   42.50
   4 -15   0   43.40   42.80
  -4  15   0   43.80   30.90
   4  15   0   -2.30   39.90
  -4  15   0  -65.49   42.80
   4  15   0  -37.30   45.50
  -5 -15   0  -13.30   50.49
   5 -15   0  -75.59   43.70
   5 -15   0   41.70   46.60
  -5  15   0   -7.90   46.20
   5  15   0   12.70   43.00
  -5  15   0   82.59   30.00
   5  15   0   12.30   43.00
  -6 -15   0  124.19   50.79
   6 -15   0  167.88   53.59
   6 -15   0  186.48   57.09
  -6  15   0  190.68   34.10
   6  15   0  150.18   53.99
   6  15   0  171.98   49.30
  -6  15   0  263.77   56.69
   7 -15   0   69.49   51.19
   7 -15   0   76.19   60.49
  -7  15   0  128.69   28.50
   7  15   0   22.30   51.89
   7  15   0  -42.80   53.59
  -7  15   0   99.19   53.49
   8 -15   0    5.70   54.79
   8 -15   0  138.59   66.09
   8  15   0   90.79   66.09
  -8  15   0  135.79   28.30
  -8  15   0   74.69   52.69
  -8  15   0  123.29  113.49
   8  15   0  145.99   58.19
   9 -15   0   85.19   65.59
   9 -15   0  -29.80   65.69
  -9  15   0  -57.59   65.69
  -9  15   0  -81.29   61.59
  10 -15   0  -24.90   71.79
  10 -15   0    5.30   71.39
 -10  15   0   55.89   64.69
 -10  15   0   66.69   66.29
  11 -15   0   77.69   79.79
  11 -15   0  -41.20   74.49
 -11  15   0  -51.79   65.39
 -11  15   0   14.40   65.69
  12 -15   0 -144.39   73.69
   0 -16   0  147.39   53.49
   0  16   0  180.98   44.30
   0  16   0   67.89   49.30
   1 -16   0  -11.10   44.70
  -1 -16   0  -58.89   50.29
  -1  16   0    1.40   34.40
  -1  16   0   -3.10   45.20
   1  16   0  -25.30   36.30
   1  16   0    9.70   52.99
   2 -16   0  -37.00   51.99
  -2 -16   0   74.89   54.69
   2  16   0   -4.30   46.60
   2  16   0   -8.90   53.79
  -2  16   0   85.29   49.50
  -2  16   0   68.79   36.50
   3 -16   0  -58.49   47.00
   3 -16   0  -32.60   44.60
  -3 -16   0  141.29   51.39
   3  16   0  -57.59   52.49
  -3  16   0  -13.90   51.39
  -3  16   0   43.70   33.50
   3  16   0   45.60   46.60
   4 -16   0  211.28   56.69
   4 -16   0  162.28   60.09
  -4 -16   0   55.39   50.49
  -4  16   0  121.49   37.60
   4  16   0   16.20   59.19
   4  16   0   97.49   55.49
  -4  16   0   40.20   55.49
   5 -16   0   91.39   52.29
  -5 -16   0  -83.99   49.99
   5 -16   0  140.29   56.39
   5  16   0  -30.10   57.29
  -5  16   0  -23.70   32.20
  -5  16   0  -61.29   56.79
   5  16   0  -42.90   52.09
  -6 -16   0   43.70   57.39
   6 -16   0   45.40   58.89
   6 -16   0    0.80   53.29
   6  16   0   90.69   61.29
   6  16   0   71.29   53.99
  -6  16   0   36.90   33.60
  -6  16   0  -39.20   53.69
   7 -16   0  110.19   68.19
   7 -16   0   -9.50   57.29
  -7 -16   0  -54.99   55.49
   7  16   0   13.40   62.69
   7  16   0  -90.09   56.39
  -7  16   0   -2.20   57.59
  -7  16   0    6.40   29.80
   8 -16   0  105.19   60.79
   8 -16   0  -28.20   69.89
  -8 -16   0  144.49   55.99
  -8  16   0   16.30   27.90
  -8  16   0    9.10   55.99
  -8  16   0  -12.00   71.29
   8  16   0   -9.50   66.19
   9 -16   0  158.28   77.49
   9 -16   0   90.79   75.99
  -9  16   0   75.29   69.79
  -9  16   0 -129.79   71.39
  10 -16   0  -87.99   70.89
  10 -16   0   77.19   84.29
 -10  16   0  -10.50   62.19
 -10  16   0  -47.30   67.69
   0 -17   0   71.39   56.49
   0  17   0   29.30   46.10
   0  17   0   37.80   58.79
  -1 -17   0  210.38   60.49
   1 -17   0  112.49   54.19
  -1  17   0  106.49   45.70
   1  17   0  144.29   46.10
   1  17   0  178.18   56.79
  -1  17   0   71.99   53.19
  -2 -17   0  -17.00   61.59
   2 -17   0   95.39   63.69
  -2  17   0   53.19   53.49
   2  17   0   40.10   53.99
  -2  17   0  125.99   41.80
   2  17   0  -21.50   50.29
   3 -17   0  101.09   58.49
  -3 -17   0   20.30   53.99
  -3  17   0  107.09   40.70
   3  17   0   14.10   51.79
  -3  17   0  -32.00   54.09
   3  17   0   93.69   55.69
   4 -17   0  148.99   57.89
   4 -17   0   89.09   59.29
  -4 -17   0  -77.39   62.29
   4  17   0  -47.20   53.29
  -4  17   0  -55.79   64.89
  -4  17   0   -3.40   39.20
   4  17   0  116.49   54.59
  -5 -17   0   94.79   60.39
   5 -17   0   33.50   58.89
   5 -17   0   41.00   62.69
   5  17   0   44.10   61.89
   5  17   0   91.39   62.09
  -5  17   0   61.99   38.20
   6 -17   0 -120.19   72.39
  -6 -17   0    1.20   59.09
   6 -17   0  166.58   65.19
  -6  17   0   48.80   66.09
  -6  17   0   50.79   38.40
   6  17   0  -43.60   62.99
   6  17   0   61.09   59.29
  -7 -17   0    7.70   66.89
   7 -17   0   93.39   70.49
   7 -17   0   31.20   63.69
   7  17   0   55.09   66.79
  -7  17   0  -10.80   33.80
   7  17   0   71.09   62.79
  -7  17   0  -11.20   75.79
   8 -17   0  -50.69   82.99
  -8 -17   0  -70.19   76.69
   8 -17   0  -59.69   69.19
  -8  17   0  -44.10   68.89
   8  17   0   46.30   71.99
  -8  17   0   46.20   82.09
  -8  17   0  -38.60   31.20
   9 -17   0   31.40   86.29
   9 -17   0  158.98  112.39
  -9 -17   0  -59.49   73.39
  -9  17   0  -73.79   69.99
  -9  17   0  -54.89   78.19
   0 -18   0   -3.80   62.49
   0  18   0   78.69   63.09
   0  18   0  -32.90   51.69
   1 -18   0   -5.00   69.79
  -1 -18   0  -42.70   62.59
   1  18   0  -43.80   66.69
  -1  18   0   47.80   48.00
   1  18   0  -14.10   53.99
  -1  18   0   65.29   65.19
   2 -18   0    7.00   63.69
  -2  18   0  -52.49   64.29
   2  18   0    4.10   51.89
  -2  18   0   61.19   46.70
   2  18   0    7.90   69.19
  -3 -18   0  -50.99   63.39
   3 -18   0    8.40   66.09
   3  18   0  -35.20   55.29
  -3  18   0   87.09   70.89
  -3  18   0   44.30   47.00
   3  18   0  -31.10   68.79
   4 -18   0   99.59   71.29
  -4 -18   0   -9.90   70.09
   4  18   0   82.89   68.69
  -4  18   0  -21.50   67.89
   4  18   0  -69.09   57.59
  -4  18   0  -28.80   43.90
  -5 -18   0  112.99   79.39
   5 -18   0   -9.30   80.69
   5  18   0   61.59   64.89
  -5  18   0   34.80   83.29
  -5  18   0   98.49   44.90
   5  18   0    5.00   63.29
   6 -18   0  -17.00   74.19
  -6 -18   0 -123.19   80.79
   6 -18   0 -134.09   76.79
   6  18   0  -62.49   67.39
  -6  18   0   37.40   42.70
   6  18   0   26.40   64.29
  -6  18   0   20.20   77.99
   7 -18   0   13.50   83.99
  -7 -18   0   32.80   87.19
   7 -18   0  178.88   87.39
  -7  18   0 -138.29   80.79
   7  18   0  131.29   68.69
   7  18   0   67.39   73.89
  -7  18   0   72.29   42.00
   0 -19   0   65.59   71.89
   0  19   0  -73.29   61.39
   0  19   0 -121.99   72.29
   1 -19   0  219.78   82.09
  -1 -19   0  211.88   91.19
  -1  19   0  280.67   95.59
   1  19   0  166.08   70.09
   1  19   0  162.08   79.39
  -1  19   0  226.28   65.49
  -2 -19   0 -119.69   77.69
   2 -19   0  -74.29   77.19
  -2  19   0 -136.99   67.99
   2  19   0  -32.70   70.79
   2  19   0   49.30   63.89
  -2  19   0   12.70   54.19
   3 -19   0   67.89   82.59
  -3 -19   0   39.60   79.29
  -3  19   0   74.49   79.89
   3  19   0   31.20   70.69
  -3  19   0   16.50   56.19
   3  19   0    7.30   73.09
  -4 -19   0   28.10  102.09
   4 -19   0   74.69   86.09
   4  19   0   69.89   72.59
  -4  19   0   98.89  107.59
  -4  19   0   15.00   56.79
   4  19   0   41.30   77.79
 -18   0   1  -35.60   68.39
  18   0  -1   33.90   71.99
  18   0  -1  207.48   95.59
 -18   0   1   -4.50   63.29
 -17   0   1   49.90   53.79
  17   0  -1  -19.20   62.49
 -17   0   1  -67.79   57.69
  17   0  -1   43.40   69.99
 -16   0   1  -51.99   46.50
  16   0  -1   -6.50   54.69
 -16   0   1  -57.79   46.30
  16   0  -1  132.49   69.59
  15   0  -1   69.99   48.40
  15   0  -1  -24.60   50.19
 -15   0   1   67.89   43.70
 -15   0   1   57.39   41.90
  14   0  -1   71.09   44.80
  14   0  -1  -13.90   34.80
 -14   0   1   -6.50   32.40
 -14   0   1   11.30   33.30
 -13   0   1   -7.10   28.00
  13   0  -1  -27.40   27.70
  13   0  -1  -10.60   30.10
  13   0  -1   -3.80   38.00
 -13   0   1   31.20   26.60
 -12   0   1   46.20   23.80
 -12   0   1  -23.70   25.10
 -12   0   1   -4.80   22.70
  12   0  -1   17.60   24.40
 -12   0   1    7.90   15.40
  12   0  -1   43.90   29.20
  12   0  -1   25.40   31.30
  11   0  -1   52.29   21.60
 -11   0   1   66.69   22.80
 -11   0   1   70.99   14.90
 -11   0   1   68.49   20.90
  11   0  -1   66.49   25.60
 -11   0   1   89.69   23.20
  11   0  -1   49.90   27.10
 -10   0   1  -10.50   15.90
  10   0  -1    1.30   16.30
  10   0  -1   12.10   15.00
 -10   0   1   10.40   11.20
  10   0  -1  -23.10   19.90
 -10   0   1  -21.40   16.10
  10   0  -1   -8.30   20.30
 -10   0   1   -2.50   16.60
   9   0  -1  380.56   35.50
   9   0  -1  409.66   49.00
   9   0  -1  312.77   32.20
   9   0  -1  338.17   45.40
  -9   0   1  358.86   37.50
   9   0  -1  325.47   31.90
  -9   0   1  392.26   30.40
  -9   0   1  342.57   39.40
   8   0  -1    0.30   18.20
  -8   0   1   -3.80    7.90
   8   0  -1  -10.00   19.10
   8   0  -1    3.80   10.40
  -8   0   1    2.90   11.70
   8   0  -1    6.20   10.20
   8   0  -1    2.60    9.70
  -7   0   1   70.79   13.30
   7   0  -1   72.49   11.30
   7   0  -1   95.09   22.70
  -7   0   1   75.49    8.90
  -7   0   1  102.49   12.80
   7   0  -1   66.19   13.10
   7   0  -1  111.69   19.30
  -7   0   1   84.99   17.40
   7   0  -1   86.59   13.20
  -7   0   1   75.89   17.80
   6   0  -1    1.50   13.00
  -6   0   1    6.30    5.50
   6   0  -1    0.00    9.80
   6   0  -1   -2.60    6.30
   6   0  -1   -7.40    6.80
   6   0  -1   -1.50    7.30
  -6   0   1   -0.50    4.30
  -6   0   1    3.70    7.90
   5   0  -1 2230.28  152.68
  -5   0   1 2286.47  147.89
   5   0  -1 2368.66  146.89
  -5   0   1 2064.19  149.19
   5   0  -1 2324.27  150.68
  -5   0   1 2448.06  144.19
  -5   0   1 2292.57  147.49
   5   0  -1 2285.17  145.39
  -5   0   1 2497.15  150.38
  -5   0   1 2465.25  145.69
   5   0  -1 2390.86  147.99
  -4   0   1   -2.40    6.80
   4   0  -1   -3.10    4.70
  -4   0   1   -6.00    4.40
  -4   0   1   -1.40    3.60
   4   0  -1  -11.30    5.80
  -4   0   1    3.10    5.60
   4   0  -1   -0.40    4.50
  -4   0   1    1.20    7.90
  -4   0   1    5.60    7.40
   4   0  -1    5.70    6.40
  -4   0   1   10.20    4.90
   4   0  -1    1.40    7.60
  -4   0   1   -3.10    5.30
  -3   0   1 9102.49  564.14
  -3   0   1 9504.15  565.44
  -3   0   1 9128.79  563.14
   3   0  -1 9636.84  561.74
  -3   0   1 8724.43  561.54
   3   0  -1 8631.34  563.84
   3   0  -1 9035.20  564.34
  -3   0   1 9190.98  563.74
  -3   0   1 9447.65  565.14
   3   0  -1 8924.91  566.54
   3   0  -1 9914.21  565.64
  -3   0   1 9265.37  561.74
  -3   0   1 9518.05  566.54
  -3   0   1 8818.22  564.44
   2   0  -1   -6.00    2.80
  -2   0   1    1.50    2.90
   2   0  -1    3.30    4.20
  -2   0   1    1.10    3.80
  -2   0   1   -1.30    1.90
  -2   0   1    0.10    3.30
  -2   0   1   -1.90    2.10
   2   0  -1   -1.50    3.50
  -2   0   1   -0.20    2.50
   2   0  -1   -3.60    1.80
  -2   0   1   -0.10    2.50
   2   0  -1   -2.40    2.60
   2   0  -1    2.60    2.80
  -2   0  -1   -0.50    3.20
  -2   0  -1   -8.20    3.20
  -2   0  -1    0.70    4.50
   2   0   1   -7.70    3.20
  -2   0  -1   -1.60    3.80
  -2   0  -1    2.70    4.10
   2   0   1  -11.50    4.30
  -2   0  -1   -3.20    2.00
  -2   0  -1   -3.20    3.20
   2   0   1   -5.80    2.10
   2   0   1   -4.40    2.30
   2   0   1   -2.00    3.30
  -2   0  -1   -3.00    3.30
  -2   0  -1   -1.50    2.10
   2   0   1   -5.80    4.40
   3   0   1  964.30   58.19
  -3   0  -1  887.21   58.49
  -3   0  -1  919.11   55.49
  -3   0  -1  903.91   56.79
  -3   0  -1  802.02   58.99
   3   0   1  882.41   58.79
  -3   0  -1  919.91   58.39
   3   0   1  924.01   57.79
  -3   0  -1  844.22   60.29
  -3   0  -1  852.31   57.99
   3   0   1  865.21   60.69
   3   0   1  865.01   55.49
  -3   0  -1  879.21   60.49
   3   0   1  895.51   56.89
   4   0   1   -9.40    5.00
   4   0   1   15.00    5.90
  -4   0  -1   -3.50    6.80
   4   0   1    9.20    7.00
  -4   0  -1    2.30    5.30
  -4   0  -1    2.20    4.70
  -4   0  -1    4.70   10.90
   4   0   1   -0.50    6.90
  -4   0  -1   -1.20    3.10
  -4   0  -1    7.10    6.50
  -4   0  -1   -6.20    6.20
   5   0   1 1169.38   79.49
   5   0   1 1205.18   81.99
   5   0   1 1295.97   85.19
  -5   0  -1 1180.18   79.39
  -5   0  -1 1272.67   75.29
   5   0   1 1163.98   78.69
  -5   0  -1 1202.18   82.29
  -5   0  -1 1220.78   78.49
   5   0   1 1189.58   78.49
  -6   0  -1    8.00    7.70
   6   0   1  -11.80    9.70
  -6   0  -1   -4.60    3.40
   6   0   1   10.20    7.50
  -6   0  -1  -19.50    8.90
   6   0   1   -7.00    6.90
  -6   0  -1   -2.50    2.90
   6   0   1   10.50   11.40
   6   0   1   -4.00   10.40
  -6   0  -1    5.50    8.90
  -6   0  -1    0.60    8.50
   7   0   1  234.08   28.80
  -7   0  -1  264.57   25.40
   7   0   1  256.97   24.10
  -7   0  -1  264.67   30.90
   7   0   1  263.47   23.70
   7   0   1  290.07   36.50
  -7   0  -1  242.88   25.50
  -7   0  -1  271.37   26.20
   8   0   1   20.90   18.50
   8   0   1  -23.50   17.80
  -8   0  -1   -1.50   15.50
   8   0   1   -6.90   10.00
   8   0   1    8.20   11.00
  -8   0  -1    3.00   10.70
  -9   0  -1  199.38   27.30
   9   0   1  143.09   29.10
   9   0   1  168.88   23.20
  -9   0  -1  184.18   26.90
   9   0   1  173.38   23.30
  -9   0  -1  160.78   23.80
   9   0   1   95.39   29.50
  10   0   1   -6.90   14.70
 -10   0  -1  -24.60   13.40
 -10   0  -1    9.10   18.30
 -10   0  -1   12.50   18.40
  10   0   1   -6.80   15.50
  10   0   1    5.30   23.00
  10   0   1    0.60   23.00
 -11   0  -1   -9.90   20.10
 -11   0  -1   28.80   21.70
  11   0   1   -0.10   25.70
  11   0   1    7.60   17.20
 -11   0  -1  -17.30   16.50
  12   0   1  -37.40   28.90
 -12   0  -1  -31.30   25.00
 -12   0  -1   20.40   20.60
  12   0   1   21.40   21.00
  12   0   1    4.20   36.70
 -12   0  -1    1.90   24.60
  13   0   1  -15.50   28.90
 -13   0  -1   15.50   28.60
  13   0   1   19.20   41.10
 -13   0  -1  -18.50   29.00
 -13   0  -1  -10.30   26.60
  14   0   1   53.59   44.30
  14   0   1    0.10   35.20
  15   0   1  104.99   48.00
 -15   0  -1  236.68   55.89
  15   0   1  172.58   54.89
 -15   0  -1  197.98   46.60
  16   0   1  -38.30   55.49
  16   0   1  107.69   75.89
 -16   0  -1  -47.10   49.40
 -16   0  -1  -18.70   49.99
 -17   0  -1   84.19   60.09
  17   0   1   21.70   79.19
  17   0   1   27.80   60.69
 -17   0  -1  -77.89   54.09
 -18   0  -1   63.99   73.39
  18   0   1  -17.90   88.69
 -18   0  -1  -41.10   68.69
  18   0   1  -56.89   71.99
  18  -1  -1  103.89   94.49
 -18  -1   1  -25.80   59.49
  18  -1  -1  -48.60   63.29
 -18  -1   1  -56.89   64.39
  18   1  -1 -141.59   64.39
 -18   1   1   95.09   62.59
 -18   1   1  140.79   76.19
  18   1  -1  118.79   81.99
  17  -1  -1  234.38   72.19
 -17  -1   1  210.08   65.49
  17  -1  -1  180.28   62.89
 -17  -1   1  187.78   63.19
 -17   1   1  189.78   59.59
  17   1  -1  254.67   63.59
 -17   1   1  133.59   57.79
  17   1  -1  178.58   80.99
  16  -1  -1   20.90   53.89
 -16  -1   1   -9.00   47.10
  16  -1  -1   67.39   70.19
 -16  -1   1  -21.20   46.80
  16   1  -1  -63.09   56.89
 -16   1   1   30.10   51.59
 -16   1   1  120.49   54.59
  16   1  -1   51.19   49.80
 -15  -1   1   43.20   40.90
  15  -1  -1  -23.60   50.29
 -15  -1   1  130.59   46.00
  15  -1  -1   58.79   45.20
 -15   1   1   51.79   42.80
  15   1  -1   86.09   62.39
 -15   1   1   92.19   44.60
 -14  -1   1   79.89   34.40
  14  -1  -1   15.60   37.80
 -14  -1   1   22.00   35.50
  14  -1  -1   42.70   29.10
  14  -1  -1  -23.30   78.99
 -14   1   1   85.59   37.40
  14   1  -1  -17.60   40.40
 -14   1   1   42.80   38.70
  14   1  -1  125.09   46.30
 -13  -1   1  275.87   47.30
  13  -1  -1  405.06   49.90
  13  -1  -1  275.07   44.10
 -13  -1   1  294.27   49.10
  13   1  -1  300.87   55.89
 -13   1   1  380.16   55.39
 -13   1   1  354.46   47.50
  13   1  -1  352.16   51.89
  13   1  -1  284.27   50.09
 -12  -1   1    6.40   22.70
  12  -1  -1   41.90   30.00
 -12  -1   1   13.60   16.80
  12  -1  -1  -48.60   22.40
 -12  -1   1   23.10   22.30
  12  -1  -1    5.70   29.00
  12   1  -1    0.50   22.10
 -12   1   1   16.10   15.50
 -12   1   1  -21.00   25.80
  12   1  -1   15.30   30.80
 -12   1   1   10.40   21.00
 -12   1   1    5.90   22.90
  12   1  -1   28.20   33.80
  11  -1  -1   48.60   27.90
 -11  -1   1   72.99   24.40
 -11  -1   1   54.79   14.90
 -11  -1   1   57.79   23.00
 -11  -1   1   18.60   19.90
  11  -1  -1   30.00   25.60
  11  -1  -1   51.69   24.90
 -11   1   1   18.10   21.00
 -11   1   1   53.59   14.40
 -11   1   1   50.99   18.70
  11   1  -1   55.79   29.40
  11   1  -1  109.39   20.20
  11   1  -1   61.29   26.70
 -11   1   1   28.80   19.90
  10  -1  -1   81.79   16.90
  10  -1  -1   94.79   21.30
 -10  -1   1   32.10   20.00
  10  -1  -1   72.09   23.50
 -10  -1   1   69.19   14.50
  10  -1  -1   76.29   28.40
 -10  -1   1   58.79   21.20
 -10  -1   1   64.69   20.80
 -10   1   1   66.09   17.10
 -10   1   1   84.89   13.40
  10   1  -1   37.20   22.00
 -10   1   1   41.40   18.60
 -10   1   1   75.09   14.60
  10   1  -1   66.19   17.20
 -10   1   1   65.19   10.10
  10   1  -1   60.19   17.60
  10   1  -1   23.30   24.00
 -10   1   1   69.99   20.00
  -9  -1   1   33.90   10.70
   9  -1  -1   33.20   12.10
   9  -1  -1   25.40   20.40
   9  -1  -1   23.60   15.80
   9  -1  -1   28.20   15.00
  -9  -1   1   53.19   16.10
   9  -1  -1   33.50   23.40
  -9  -1   1    6.20   17.00
  -9   1   1   19.10   10.60
   9   1  -1   50.69   23.30
  -9   1   1   19.30   12.50
   9   1  -1   10.20   13.60
  -9   1   1   29.20   17.90
   9   1  -1   21.50   12.80
   9   1  -1   45.70   21.80
  -9   1   1   30.40   17.10
  -9   1   1   37.40    8.80
   9   1  -1    6.90   23.50
   8  -1  -1  472.45   36.50
  -8  -1   1  472.75   37.10
  -8  -1   1  543.45   46.50
  -8  -1   1  502.85   42.10
   8  -1  -1  505.75   57.39
   8  -1  -1  463.25   37.90
   8  -1  -1  482.05   51.09
   8  -1  -1  515.05   42.20
  -8   1   1  451.85   66.39
   8   1  -1  475.45   38.00
  -8   1   1  536.25   37.70
   8   1  -1  535.75   52.79
   8   1  -1  585.14   82.49
  -8   1   1  473.65   45.70
  -8   1   1  476.45   38.20
   8   1  -1  474.45   40.00
   8   1  -1  550.34   39.90
  -8   1   1  525.55   35.10
   7  -1  -1   23.40   16.90
   7  -1  -1   -3.10   10.10
   7  -1  -1    2.30    7.40
  -7  -1   1   24.60   11.40
   7  -1  -1    0.40    8.50
   7  -1  -1  -19.20   13.20
  -7  -1   1   -6.10    7.00
   7  -1  -1    6.30   12.90
  -7  -1   1   -7.50   10.80
   7   1  -1   -8.10   13.60
   7   1  -1    2.60   17.20
   7   1  -1    7.80   10.10
   7   1  -1    2.70    9.10
  -7   1   1   -6.20    7.20
   7   1  -1    4.40    8.50
  -7   1   1    1.00    6.70
  -7   1   1   -3.00   10.30
  -7   1   1    0.20   11.70
  -7   1   1   -7.10    7.80
   6  -1  -1  212.48   19.00
   6  -1  -1  224.38   21.90
  -6  -1   1  210.18   18.70
   6  -1  -1  208.88   27.40
   6  -1  -1  242.28   26.20
  -6  -1   1  224.08   23.00
  -6  -1   1  205.48   21.50
   6  -1  -1  234.88   18.20
   6  -1  -1  204.48   23.60
  -6   1   1  233.78   18.70
  -6   1   1  231.58   23.30
  -6   1   1  206.68   17.80
   6   1  -1  261.47   27.80
   6   1  -1  217.18   24.50
   6   1  -1  193.08   19.30
  -6   1   1  186.88   21.70
   6   1  -1  220.18   18.70
   5  -1  -1   31.60   11.80
   5  -1  -1   27.50    8.20
  -5  -1   1   25.10    8.80
   5  -1  -1   33.20    6.40
   5  -1  -1   29.50    9.10
   5  -1  -1   29.10    9.80
  -5  -1   1   30.60    8.80
  -5  -1   1   31.20    4.50
   5  -1  -1   28.70    5.90
   5   1  -1   20.40    7.20
   5   1  -1   25.70    6.00
  -5   1   1   26.60    8.40
   5   1  -1   37.50   11.10
  -5   1   1   33.70    6.20
  -5   1   1   36.10   11.00
  -5   1   1   37.80    6.60
  -5   1   1   28.20    8.60
   5   1  -1   29.60    9.80
  -4  -1   1  254.37   21.30
   4  -1  -1  246.58   21.70
  -4  -1   1  228.88   23.20
  -4  -1   1  253.47   16.60
   4  -1  -1  259.37   21.20
   4  -1  -1  216.38   20.10
  -4  -1   1  262.47   18.40
  -4  -1   1  212.18   19.80
   4  -1  -1  254.07   24.90
   4  -1  -1  253.27   22.10
   4  -1  -1  228.88   18.00
   4  -1  -1  246.78   17.70
  -4   1   1  282.27   18.60
  -4   1   1  245.98   18.00
   4   1  -1  232.88   23.40
   4   1  -1  260.97   22.30
  -4   1   1  237.98   23.30
  -4   1   1  255.87   21.00
  -4   1   1  244.08   21.00
   4   1  -1  225.08   17.80
  -4   1   1  254.87   24.50
   4   1  -1  220.68   19.00
   4   1  -1  263.77   22.20
  -4   1   1  233.08   20.10
  -4   1   1  243.28   18.40
  -4   1   1  219.18   20.70
   3  -1  -1  532.25   35.50
  -3  -1   1  472.05   36.30
   3  -1  -1  465.95   37.10
   3  -1  -1  487.25   34.60
  -3  -1   1  549.85   33.20
  -3  -1   1  505.65   35.60
   3  -1  -1  509.15   36.20
  -3  -1   1  539.75   32.50
   3  -1  -1  493.75   32.40
  -3  -1   1  519.85   35.20
  -3   1   1  446.96   33.40
  -3   1   1  529.25   35.90
  -3   1   1  489.35   36.80
  -3   1   1  487.15   36.00
  -3   1   1  507.85   34.80
   3   1  -1  490.45   37.40
  -3   1   1  466.55   34.80
   3   1  -1  479.75   35.30
  -3   1   1  505.55   32.70
  -3   1   1  520.55   34.90
   3   1  -1  518.85   33.00
  -3   1   1  508.25   33.20
   2  -1  -1   25.90    6.70
   2  -1  -1   31.70    3.70
   2  -1  -1   25.40    4.70
  -2  -1   1   34.80    5.40
   2  -1  -1   34.20    6.60
  -2  -1   1   34.50    6.50
   2  -1  -1   24.40    4.20
   2  -1  -1   24.40    4.70
   2   1  -1   20.00    5.70
  -2   1   1   44.10    7.30
   2   1  -1   26.40    4.60
  -2   1   1   30.10    5.00
  -2   1   1   29.70    5.00
  -2   1   1   32.20    5.80
   2   1  -1   26.10    4.00
  -2   1   1   26.40    4.80
  -2   1   1   25.10    4.30
  -2   1   1   31.10    3.80
  -2   1   1   26.10    5.60
   2   1  -1   32.00    5.50
  -1  -1  -1  248.28   17.50
   1  -1   1  228.08   17.60
   1  -1   1  250.77   17.90
   1  -1   1  246.58   17.80
   1  -1   1  250.47   16.10
   1  -1   1  224.78   17.30
  -1  -1  -1  248.48   17.40
  -1  -1  -1  258.57   17.70
  -1  -1  -1  199.58   17.10
   1  -1   1  258.27   18.40
   1   1   1  256.97   17.60
  -1   1  -1  273.87   16.20
   1   1   1  239.18   18.10
  -1   1  -1  247.78   18.10
   1   1   1  251.07   17.80
  -1   1  -1  265.17   18.10
  -1   1  -1  237.38   17.60
  -1   1  -1  225.08   17.50
   1   1   1  246.68   16.80
  -1   1  -1  284.87   18.10
   2  -1   1   -1.00    2.30
   2  -1   1   -4.20    3.50
   2  -1   1    2.40    4.40
   2  -1   1    0.30    4.60
  -2  -1  -1   -0.50    4.10
  -2  -1  -1    2.20    3.80
  -2  -1  -1   -3.10    3.60
  -2  -1  -1   -3.60    3.60
   2  -1   1    1.90    3.60
  -2  -1  -1   -2.40    2.20
   2  -1   1   -5.60    3.00
   2  -1   1    6.40    4.50
  -2  -1  -1   -2.50    4.50
   2   1   1    1.90    4.70
   2   1   1   -5.60    3.60
  -2   1  -1    3.30    4.70
  -2   1  -1   -6.40    3.90
  -2   1  -1    0.10    3.50
   2   1   1   -2.80    2.10
   2   1   1   -2.00    3.90
  -2   1  -1   -8.20    3.60
   2   1   1    4.40    3.90
  -2   1  -1    0.80    4.40
  -2   1  -1   -1.00    3.30
   3  -1   1  538.25   37.60
   3  -1   1  474.25   35.20
  -3  -1  -1  578.14   38.70
   3  -1   1  491.45   34.40
   3  -1   1  550.14   36.80
  -3  -1  -1  599.54   38.70
   3  -1   1  549.95   39.30
  -3  -1  -1  568.84   39.30
   3  -1   1  540.15   36.80
  -3  -1  -1  495.75   36.50
   3   1   1  634.54   40.20
  -3   1  -1  541.25   35.70
  -3   1  -1  526.75   38.90
  -3   1  -1  444.16   38.20
  -3   1  -1  532.15   37.60
  -3   1  -1  494.85   37.20
  -3   1  -1  530.45   36.70
   3   1   1  581.94   33.70
   3   1   1  511.05   37.70
  -3   1  -1  503.55   36.80
  -3   1  -1  530.35   35.10
   4  -1   1  355.66   26.60
   4  -1   1  346.07   28.10
   4  -1   1  341.97   24.00
   4  -1   1  375.16   31.00
   4  -1   1  344.37   26.30
  -4  -1  -1  369.96   28.70
  -4  -1  -1  339.77   26.20
  -4  -1  -1  282.17   27.50
   4   1   1  350.76   23.90
  -4   1  -1  356.56   27.90
  -4   1  -1  357.86   33.40
  -4   1  -1  328.97   26.20
   4   1   1  331.97   27.40
  -4   1  -1  332.67   27.50
  -4   1  -1  345.07   26.50
   4   1   1  378.86   26.60
  -4   1  -1  322.77   24.60
   4   1   1  388.96   30.50
  -4   1  -1  330.37   24.70
   5  -1   1    8.10    8.00
   5  -1   1   -2.60    4.80
  -5  -1  -1  -10.20    8.30
   5  -1   1   -3.90    6.30
   5  -1   1    0.80    9.10
  -5  -1  -1    5.90    8.20
   5  -1   1   -1.40    7.70
  -5  -1  -1   10.10    6.60
   5  -1   1    0.10   10.10
  -5   1  -1   -2.80    5.50
   5   1   1    0.70    7.50
   5   1   1  -12.30    8.60
  -5   1  -1    8.90    7.00
  -5   1  -1  -11.50    6.80
  -5   1  -1    8.00    7.20
   5   1   1  -13.20    8.30
  -6  -1  -1    4.40    7.90
   6  -1   1   -3.60   10.80
   6  -1   1   16.40   10.20
   6  -1   1    6.00    6.60
  -6  -1  -1   26.00   11.20
  -6  -1  -1    5.10   10.30
   6  -1   1   20.10    9.10
   6  -1   1   10.80   12.20
   6  -1   1   15.90   14.50
   6   1   1   15.80   10.30
  -6   1  -1   10.00    6.60
   6   1   1   22.50   11.90
  -6   1  -1   12.00   10.50
   6   1   1    1.60   10.50
  -6   1  -1   27.90    9.20
  -6   1  -1    9.00    8.10
  -6   1  -1   20.30   10.90
   6   1   1   21.80    7.10
   6   1   1  -13.10   11.60
   7  -1   1 1665.73  117.89
  -7  -1  -1 1816.12  116.79
  -7  -1  -1 1830.52  113.69
   7  -1   1 1617.34  113.39
  -7  -1  -1 2032.30  121.39
   7  -1   1 1637.04  110.79
   7  -1   1 1749.72  121.69
   7  -1   1 1830.22  124.19
  -7   1  -1 1737.83  113.59
  -7   1  -1 1592.24  112.29
  -7   1  -1 1808.42  110.39
   7   1   1 1742.13  118.49
   7   1   1 1760.42  113.99
   7   1   1 1693.83  111.59
   7   1   1 1658.83  122.89
  -7   1  -1 1660.23  117.69
   8  -1   1   38.50   12.20
  -8  -1  -1   25.80   16.60
   8  -1   1   18.10   19.10
   8  -1   1   30.50   19.10
  -8  -1  -1   54.29   12.20
  -8  -1  -1   35.80   18.00
   8  -1   1   16.60   10.50
  -8   1  -1   29.50   18.10
   8   1   1   59.69   22.50
  -8   1  -1   52.39   13.10
  -8   1  -1   35.20   13.40
  -8   1  -1   28.60    7.90
   8   1   1   40.70   10.70
   8   1   1   44.70   12.70
   8   1   1   11.00   22.40
  -8   1  -1   35.80    7.80
  -9  -1  -1  591.94   50.79
   9  -1   1  559.64   56.09
   9  -1   1  562.04   48.00
   9  -1   1  558.04   44.20
  -9  -1  -1  633.54   52.29
   9  -1   1  526.05   56.49
  -9  -1  -1  508.55   45.80
  -9   1  -1  646.94   53.49
  -9   1  -1  609.74   46.90
   9   1   1  582.24   46.80
   9   1   1  554.54   59.29
   9   1   1  618.94   45.70
  -9   1  -1  619.94   38.90
  -9   1  -1  609.64   47.50
  -9   1  -1  542.65   39.40
   9   1   1  632.24   57.49
 -10  -1  -1   41.70   20.50
  10  -1   1   17.40   16.80
  10  -1   1   19.10   21.50
  10  -1   1   27.70   22.30
 -10  -1  -1   21.40   14.40
 -10  -1  -1   18.70   18.20
 -10   1  -1   23.50   16.20
 -10   1  -1   26.80   17.40
  10   1   1  -12.00   24.50
  10   1   1   28.40   24.30
  10   1   1    5.70   14.00
 -10   1  -1  -13.70   14.50
  10   1   1   31.10   17.70
  11  -1   1  557.44   67.19
 -11  -1  -1  586.24   57.09
  11  -1   1  562.04   51.39
  11  -1   1  548.85   58.59
 -11  -1  -1  566.84   48.70
  11   1   1  491.65   59.89
 -11   1  -1  495.25   48.10
 -11   1  -1  485.85   48.10
  11   1   1  621.84   57.09
 -11   1  -1  560.44   53.39
 -11   1  -1  621.24   54.19
  11   1   1  452.35   46.20
  12  -1   1   17.40   27.80
 -12  -1  -1  -10.20   24.00
  12  -1   1   68.39   34.40
  12  -1   1   22.90   27.00
 -12  -1  -1   44.70   22.30
 -12   1  -1  -20.30   25.90
 -12   1  -1   -7.40   23.60
  12   1   1   17.70   32.00
 -12   1  -1   23.60   20.80
 -12   1  -1   35.10   23.70
  12   1   1    9.20   18.40
  12   1   1   34.40   28.10
 -13  -1  -1   -7.10   28.50
 -13  -1  -1  -35.90   28.80
 -13  -1  -1  -29.60   34.40
  13  -1   1   -5.10   28.80
  13  -1   1  -10.70   36.60
  13  -1   1   22.20   31.60
 -13   1  -1   -8.50   31.00
 -13   1  -1   -1.40   34.90
 -13   1  -1   25.60   28.80
  13   1   1   12.60   43.20
  13   1   1  -22.90   34.30
  14  -1   1  131.29   41.90
 -14  -1  -1   35.20   44.10
 -14  -1  -1  122.09   39.90
  14  -1   1    8.90   46.00
 -14   1  -1  166.98   49.90
  14   1   1  102.19   55.19
  14   1   1  112.39   44.20
  15  -1   1    2.00   48.10
 -15  -1  -1   -7.30   41.70
  15  -1   1    0.80   60.99
 -15  -1  -1   88.89   42.10
  15   1   1   43.70   55.19
 -15   1  -1  127.19   48.30
  15   1   1    9.60   54.39
 -15   1  -1  -22.90   42.80
  16  -1   1  -84.59   69.69
  16  -1   1   -2.30   49.10
 -16  -1  -1   60.69   52.99
 -16  -1  -1   -8.00   46.60
 -16   1  -1  -63.19   52.39
  16   1   1   42.20   54.69
  16   1   1   66.49   63.99
 -16   1  -1   40.10   52.99
  17  -1   1  131.19   65.99
 -17  -1  -1   87.99   57.49
  17  -1   1   44.50   77.49
 -17  -1  -1  107.69   60.19
 -17   1  -1   27.80   53.89
  17   1   1   78.39   60.79
  17   1   1   87.59   80.09
 -17   1  -1  -27.10   63.19
  18  -1   1  -10.80   88.89
 -18  -1  -1    7.30   70.79
 -18  -1  -1  251.67   83.99
  18  -1   1   31.20   74.49
  18   1   1  133.39   74.19
 -18   1  -1   42.80   66.49
  18   1   1   87.19   99.99
 -18   1  -1   73.39   71.59
 -18  -2   1   60.59   71.09
  18  -2  -1   73.29   90.59
  18  -2  -1  -77.59   69.49
 -18  -2   1  143.19   65.49
 -18   2   1  -36.10   66.29
  18   2  -1   35.50   92.39
 -18   2   1  -67.69   61.69
  18   2  -1  165.88   77.99
  17  -2  -1   49.10   58.09
 -17  -2   1   22.90   58.49
 -17  -2   1  -91.79   60.19
  17  -2  -1   21.10   69.49
  17   2  -1 -134.49   63.79
 -17   2   1   59.39   62.39
 -17   2   1    8.50   51.79
  17   2  -1   70.29   66.39
 -16  -2   1  205.58   53.19
 -16  -2   1  214.48   53.89
  16  -2  -1   48.90   65.19
 -16   2   1   79.69   48.50
  16   2  -1   26.30   69.79
 -16   2   1  225.48   76.19
  16   2  -1   99.89   55.59
 -15  -2   1  -32.70   39.00
 -15  -2   1   50.49   41.90
  15  -2  -1   31.90   44.10
 -15   2   1   77.09   49.40
  15   2  -1  -55.09   51.19
 -15   2   1    1.00   46.50
  14  -2  -1  100.99   38.30
  14  -2  -1  188.48   36.10
 -14   2   1  141.59   42.10
 -14   2   1  220.28   45.40
  14   2  -1  179.78   58.49
  14   2  -1  230.28   54.09
  13  -2  -1   64.39   41.70
 -13  -2   1   18.90   27.90
  13  -2  -1   58.69   27.40
  13  -2  -1   67.39   30.10
 -13  -2   1   33.50   29.10
 -13   2   1   15.20   31.00
  13   2  -1   60.39   34.60
 -13   2   1   68.59   24.20
 -13   2   1   54.59   33.00
  13   2  -1    5.20   41.30
  13   2  -1   42.50   28.30
 -12  -2   1   80.39   25.70
  12  -2  -1   58.39   32.30
  12  -2  -1  133.49   26.90
  12  -2  -1   90.59   27.10
 -12  -2   1   60.79   26.40
 -12  -2   1   87.59   19.40
 -12   2   1   54.29   20.60
 -12   2   1  111.99   30.40
  12   2  -1   68.09   33.50
  12   2  -1   78.79   22.20
 -12   2   1  116.29   20.00
  12   2  -1   71.49   30.40
 -12   2   1  124.59   30.40
  11  -2  -1   71.29   29.30
 -11  -2   1   97.79   25.10
  11  -2  -1   73.69   26.40
 -11  -2   1  102.69   24.00
  11  -2  -1   66.39   26.60
 -11  -2   1   89.69   17.30
 -11  -2   1   96.69   28.60
  11   2  -1  117.49   21.50
 -11   2   1   95.89   15.00
 -11   2   1   93.59   17.80
 -11   2   1  102.29   29.40
 -11   2   1   68.79   22.60
  11   2  -1   97.99   27.90
 -11   2   1   93.69   18.10
  11   2  -1   46.70   28.40
 -10  -2   1  295.07   28.90
 -10  -2   1  303.37   38.50
  10  -2  -1  300.57   49.00
  10  -2  -1  230.78   41.70
 -10  -2   1  286.67   37.00
  10  -2  -1  304.47   43.70
 -10  -2   1  313.17   34.90
 -10   2   1  299.37   27.60
 -10   2   1  284.97   29.30
 -10   2   1  289.47   27.10
 -10   2   1  362.16   41.30
  10   2  -1  295.37   34.30
 -10   2   1  282.17   28.80
 -10   2   1  241.68   36.60
  10   2  -1  288.77   31.30
  10   2  -1  275.87   44.10
  10   2  -1  260.87   46.20
   9  -2  -1   -9.80   15.80
   9  -2  -1   20.30   21.00
  -9  -2   1   11.50   17.30
   9  -2  -1   -8.50   25.40
  -9  -2   1  -12.50   16.80
   9  -2  -1   -8.90   23.00
  -9  -2   1   -0.80   11.00
  -9   2   1  -11.80   10.70
   9   2  -1   20.50   12.20
   9   2  -1  -37.50   18.40
  -9   2   1    3.40   17.00
   9   2  -1  -23.80   19.90
  -9   2   1    9.90   10.20
  -9   2   1  -12.00   15.70
  -9   2   1    3.90   10.70
  -9   2   1   -8.90   10.70
   8  -2  -1   40.20   20.40
   8  -2  -1   46.70   19.40
  -8  -2   1   36.30   10.60
   8  -2  -1   75.09   27.50
   8  -2  -1   32.40   14.10
  -8  -2   1   75.89   17.40
  -8  -2   1   27.90   18.10
   8   2  -1   51.89   11.90
  -8   2   1   63.79   20.50
  -8   2   1   52.89   10.50
  -8   2   1   35.30   10.90
  -8   2   1   31.90   10.70
  -8   2   1   14.30   20.50
   8   2  -1   27.30   14.30
  -8   2   1   26.70   10.40
   7  -2  -1   10.50   18.10
   7  -2  -1   13.90   13.50
  -7  -2   1   -3.80   12.80
   7  -2  -1   -5.50   12.40
  -7  -2   1   15.10   11.70
   7  -2  -1    1.90   11.20
   7  -2  -1    5.70    6.60
  -7  -2   1   -2.30    7.40
  -7   2   1    3.50    9.10
   7   2  -1  -11.10   11.40
  -7   2   1    6.40    6.90
  -7   2   1   -3.40    7.80
   7   2  -1  -11.60   13.50
  -7   2   1   -0.50   12.60
   7   2  -1    3.50    9.90
   7   2  -1    0.10   16.80
  -7   2   1  -12.10   10.20
   7   2  -1    9.40    8.90
  -7   2   1   -3.80    7.80
   6  -2  -1   -5.00    5.10
   6  -2  -1   -7.40    9.50
   6  -2  -1    2.60   10.30
  -6  -2   1    0.20   10.10
   6  -2  -1   33.90   15.10
  -6  -2   1   12.50    9.70
   6  -2  -1    8.30   11.10
  -6  -2   1   -2.30    6.30
  -6   2   1   -9.60    4.80
   6   2  -1   -4.40    7.60
   6   2  -1    9.60   13.30
  -6   2   1    1.50    7.60
   6   2  -1   -3.20    3.70
   6   2  -1    9.00   13.00
   6   2  -1   17.40    9.70
  -6   2   1   -0.90    6.60
  -6   2   1    8.00    8.70
  -6   2   1   -3.60    9.00
   6   2  -1    2.00    7.40
   5  -2  -1  610.24   43.60
   5  -2  -1  539.45   43.70
   5  -2  -1  554.34   37.20
  -5  -2   1  537.15   43.00
  -5  -2   1  628.54   37.50
  -5  -2   1  582.34   43.60
   5  -2  -1  546.65   46.00
   5  -2  -1  524.65   42.70
  -5  -2   1  570.74   39.80
  -5   2   1  538.35   42.90
   5   2  -1  564.64   38.60
  -5   2   1  579.54   40.40
   5   2  -1  588.04   40.00
  -5   2   1  598.84   42.30
   5   2  -1  638.94   47.20
  -5   2   1  582.94   37.60
  -5   2   1  571.24   39.90
  -4  -2   1  904.51   56.89
   4  -2  -1  865.51   60.69
   4  -2  -1  838.12   57.59
   4  -2  -1  871.21   59.39
   4  -2  -1  830.12   58.89
   4  -2  -1  813.22   61.29
  -4  -2   1  946.51   60.09
   4  -2  -1  858.01   53.99
  -4  -2   1  887.21   59.59
  -4  -2   1  880.41   55.29
   4   2  -1  822.42   56.59
   4   2  -1  844.02   61.09
  -4   2   1  850.31   57.79
   4   2  -1  903.51   55.39
  -4   2   1  850.51   58.79
  -4   2   1  823.42   58.49
  -4   2   1  806.92   58.79
  -4   2   1  872.41   56.99
  -4   2   1  890.31   54.29
   4   2  -1  873.21   61.59
   3  -2  -1  733.73   47.20
   3  -2  -1  650.83   44.90
  -3  -2   1  594.94   44.40
   3  -2  -1  624.74   43.90
  -3  -2   1  710.93   42.30
   3  -2  -1  648.24   45.50
   3  -2  -1  628.74   43.50
   3  -2  -1  606.34   42.40
  -3  -2   1  565.04   44.20
  -3  -2   1  611.44   44.50
  -3  -2   1  552.14   43.60
   3   2  -1  657.83   42.20
   3   2  -1  675.03   44.60
  -3   2   1  645.44   42.90
  -3   2   1  639.24   43.70
  -3   2   1  684.73   40.60
  -3   2   1  624.74   44.50
   3   2  -1  620.04   44.50
  -3   2   1  676.83   44.10
  -3   2   1  647.04   45.60
   3   2  -1  631.54   42.70
  -3   2   1  658.83   45.40
  -2  -2   1 1486.85   91.59
   2  -2  -1 1405.46   90.49
  -2  -2   1 1274.97   91.69
  -2  -2   1 1425.56   91.99
   2  -2  -1 1444.56   89.49
  -2  -2   1 1406.76   90.59
   2  -2  -1 1430.96   92.49
  -2  -2   1 1392.46   91.29
   2  -2  -1 1445.16   92.39
   2   2  -1 1447.36   92.19
  -2   2   1 1388.66   89.39
   2   2  -1 1410.16   90.89
  -2   2   1 1460.85   91.29
   2   2  -1 1598.04   91.99
  -2   2   1 1419.76   91.99
  -2   2   1 1391.56   90.79
  -2   2   1 1414.16   92.39
  -2   2   1 1554.24   90.99
  -2   2   1 1385.16   92.09
   2   2  -1 1535.05   90.99
   1  -2  -1  343.17   24.40
  -1  -2   1  345.67   23.90
  -1  -2   1  323.27   23.70
   1  -2  -1  335.97   22.40
   1  -2  -1  322.97   25.60
   1  -2  -1  326.17   23.70
  -1  -2   1  342.77   23.40
   1  -2  -1  359.26   23.90
  -1  -2   1  330.17   23.60
   1  -2  -1  327.67   23.20
   1   2  -1  317.37   23.50
  -1   2   1  313.47   24.10
   1   2  -1  373.86   24.20
  -1   2   1  302.37   23.20
  -1   2   1  301.77   23.80
  -1   2   1  347.07   22.70
  -1   2   1  341.47   23.60
  -1   2   1  308.57   24.10
  -1   2   1  345.77   23.20
   1   2  -1  319.57   23.90
   0  -2  -1 4459.65  267.87
   0  -2   1 4118.49  266.37
   0  -2  -1 4311.07  266.97
   0  -2  -1 4488.65  266.37
   0  -2   1 4584.54  266.27
   0  -2   1 4464.05  267.77
   0   2  -1 4231.18  267.57
   0   2  -1 4153.98  265.97
   0   2  -1 3985.40  267.17
   0   2   1 3993.20  266.67
   0   2   1 4229.78  267.27
   0   2   1 4372.86  267.97
   0   2   1 4480.05  264.97
   0   2   1 4810.42  266.57
   1  -2   1  448.86   31.20
  -1  -2  -1  464.35   30.60
  -1  -2  -1  475.55   33.30
   1  -2   1  534.55   33.50
  -1  -2  -1  507.65   31.50
   1  -2   1  443.36   32.80
   1  -2   1  439.26   32.30
   1  -2   1  428.76   30.20
  -1  -2  -1  454.25   32.30
   1  -2   1  462.95   31.60
  -1  -2  -1  460.35   32.00
   1  -2   1  493.85   32.40
  -1  -2  -1  479.55   31.10
   1   2   1  469.95   30.80
   1   2   1  460.95   33.20
  -1   2  -1  457.25   32.80
  -1   2  -1  416.86   30.80
  -1   2  -1  462.95   31.50
   1   2   1  471.45   31.60
   1   2   1  508.15   32.60
  -1   2  -1  511.25   33.00
   1   2   1  506.15   31.40
  -1   2  -1  461.65   31.90
  -1   2  -1  479.25   30.50
   1   2   1  455.25   32.20
  -1   2  -1  409.56   33.40
   2  -2   1  731.23   49.60
  -2  -2  -1  728.13   49.00
   2  -2   1  681.23   44.70
  -2  -2  -1  676.03   49.60
  -2  -2  -1  756.02   48.30
   2  -2   1  693.63   48.10
   2  -2   1  756.22   49.20
   2  -2   1  713.13   48.80
  -2  -2  -1  698.73   48.00
   2  -2   1  686.53   48.10
  -2  -2  -1  769.42   48.10
  -2   2  -1  665.03   48.30
   2   2   1  740.93   48.10
   2   2   1  662.33   48.00
  -2   2  -1  701.23   48.40
  -2   2  -1  726.73   44.80
   2   2   1  755.92   49.70
  -2   2  -1  630.34   47.80
  -2   2  -1  714.33   49.40
  -2   2  -1  700.93   48.60
   2   2   1  749.82   45.80
   2   2   1  807.22   49.80
  -2   2  -1  789.12   48.60
  -3  -2  -1 1748.93  103.29
   3  -2   1 1460.85  103.49
  -3  -2  -1 1638.24  104.19
  -3  -2  -1 1575.04  103.89
   3  -2   1 1570.74  102.69
  -3  -2  -1 1495.75  102.59
   3  -2   1 1547.75  101.79
   3  -2   1 1645.24  102.89
   3  -2   1 1668.13  104.19
   3  -2   1 1585.64  101.59
  -3  -2  -1 1543.35  101.99
  -3   2  -1 1582.64  101.79
  -3   2  -1 1463.95  103.09
   3   2   1 1612.74  103.79
  -3   2  -1 1747.63  102.79
   3   2   1 1769.62  102.49
  -3   2  -1 1455.15  103.19
  -3   2  -1 1596.74  102.69
   3   2   1 1686.33  103.19
   3   2   1 1501.25  102.89
  -3   2  -1 1686.03  102.89
   3   2   1 1457.15   99.29
  -4  -2  -1 1080.59   75.69
   4  -2   1 1208.18   79.39
   4  -2   1 1144.29   71.09
  -4  -2  -1 1158.68   77.69
   4  -2   1 1230.78   77.99
   4  -2   1 1126.89   76.09
  -4  -2  -1 1205.18   78.69
   4  -2   1 1210.88   79.89
   4  -2   1 1210.48   77.29
  -4   2  -1 1205.48   75.69
  -4   2  -1 1122.99   76.49
   4   2   1  993.90   71.89
  -4   2  -1 1181.38   77.09
   4   2   1 1092.59   75.79
  -4   2  -1 1124.59   77.29
  -4   2  -1 1223.98   76.39
   4   2   1 1086.39   77.99
   5  -2   1 1109.29   73.29
  -5  -2  -1  960.70   69.99
  -5  -2  -1 1201.48   74.39
   5  -2   1  962.90   70.39
   5  -2   1 1071.99   75.09
   5  -2   1 1019.60   65.59
   5  -2   1 1033.10   75.39
  -5  -2  -1 1160.78   74.49
  -5   2  -1 1062.59   72.19
   5   2   1  994.50   66.89
  -5   2  -1 1131.79   71.19
  -5   2  -1 1010.60   69.29
   5   2   1  942.01   64.89
   5   2   1 1084.09   71.09
  -6  -2  -1  378.66   30.80
  -6  -2  -1  406.26   35.40
   6  -2   1  377.36   38.00
   6  -2   1  317.67   31.40
  -6  -2  -1  359.16   33.60
   6  -2   1  355.56   25.80
   6  -2   1  339.17   34.40
   6  -2   1  385.56   37.70
  -6   2  -1  388.16   27.40
  -6   2  -1  386.46   33.60
   6   2   1  421.46   36.10
  -6   2  -1  366.26   28.90
  -6   2  -1  396.86   31.70
   6   2   1  369.76   27.30
   6   2   1  319.17   34.90
   7  -2   1  309.37   39.60
   7  -2   1  285.07   38.40
  -7  -2  -1  312.37   38.30
  -7  -2  -1  270.87   25.90
   7  -2   1  251.57   28.60
  -7  -2  -1  277.67   31.40
   7  -2   1  250.17   32.10
   7   2   1  263.97   38.30
  -7   2  -1  252.97   23.90
  -7   2  -1  284.07   25.80
  -7   2  -1  253.67   23.20
   7   2   1  280.47   23.00
  -7   2  -1  243.98   29.00
   7   2   1  262.07   32.00
   8  -2   1 1078.39   76.29
  -8  -2  -1 1116.69   80.69
   8  -2   1 1051.69   81.29
   8  -2   1 1016.70   84.49
  -8  -2  -1 1107.09   79.79
  -8  -2  -1 1055.99   74.79
   8  -2   1 1035.20   87.19
  -8   2  -1 1126.29   85.49
  -8   2  -1 1018.40   71.49
   8   2   1 1115.49   71.49
   8   2   1 1090.59   86.89
   8   2   1 1108.89   91.49
  -8   2  -1 1019.70   74.59
  -8   2  -1 1033.60   71.39
   9  -2   1   -0.30   25.20
   9  -2   1   -3.10   20.20
  -9  -2  -1    6.80   15.40
  -9  -2  -1   -8.50   18.80
   9  -2   1   -6.30   15.20
   9  -2   1   26.90   21.70
  -9  -2  -1    4.70   13.00
   9   2   1  -35.30   19.30
   9   2   1    1.40   21.20
  -9   2  -1    1.60   12.10
  -9   2  -1   -5.60   10.30
  -9   2  -1   -4.20   10.80
   9   2   1   12.00   17.90
   9   2   1   -4.60   11.20
  -9   2  -1  -17.10   12.80
  -9   2  -1    4.10   16.00
  10  -2   1  100.29   27.30
 -10  -2  -1  101.19   27.30
 -10  -2  -1   73.59   17.80
  10  -2   1   49.30   24.00
  10  -2   1   70.39   22.90
 -10  -2  -1   81.19   21.60
  10   2   1   71.79   23.90
 -10   2  -1   69.09   16.60
 -10   2  -1   73.39   13.70
 -10   2  -1   93.89   19.30
  10   2   1   53.49   14.90
  10   2   1   56.19   24.70
 -10   2  -1   71.59   20.90
 -10   2  -1  117.99   23.10
  10   2   1   94.49   21.20
 -10   2  -1   52.09   13.20
  11  -2   1  242.38   39.50
  11  -2   1  249.38   40.00
  11  -2   1  179.28   38.70
 -11  -2  -1  313.07   39.70
 -11  -2  -1  244.98   35.70
  11   2   1  292.87   41.50
  11   2   1  209.88   28.50
  11   2   1  248.88   42.00
 -11   2  -1  253.47   40.60
 -11   2  -1  232.48   36.60
 -11   2  -1  240.98   37.90
  12  -2   1   54.39   28.80
  12  -2   1   62.49   26.60
 -12  -2  -1   59.89   27.50
 -12  -2  -1  114.69   28.60
  12  -2   1   36.00   38.80
 -12   2  -1   45.50   26.40
  12   2   1  106.59   34.60
 -12   2  -1   88.69   28.10
  12   2   1   44.60   36.40
 -12   2  -1   52.09   26.60
  13  -2   1   43.40   26.60
 -13  -2  -1   30.70   28.50
  13  -2   1    4.70   28.30
  13  -2   1  -16.10   41.00
  13   2   1  -28.80   38.40
 -13   2  -1   45.10   31.10
  13   2   1   36.00   52.09
 -13   2  -1   27.70   34.90
 -13   2  -1  -32.10   34.00
  14  -2   1   59.49   44.30
 -14  -2  -1   30.10   38.40
  14  -2   1   40.70   39.90
 -14  -2  -1  -30.60   38.70
 -14   2  -1   25.70   39.60
  14   2   1   -3.30   46.20
  14   2   1  -49.40   46.40
 -14   2  -1  -48.00   38.00
  15  -2   1    8.40   50.99
 -15  -2  -1   19.80   44.10
  15  -2   1  -48.30   47.50
 -15   2  -1   22.70   40.30
  15   2   1  -73.59   59.89
 -15   2  -1   24.00   43.30
  16  -2   1  -49.40   48.50
  16  -2   1   15.90   69.69
 -16  -2  -1  -31.90   48.90
 -16  -2  -1   24.20   48.10
 -16   2  -1   -0.10   47.00
  16   2   1  120.29   70.99
 -16   2  -1  -23.70   56.89
  16   2   1  -23.90   51.59
 -17  -2  -1  158.98   61.09
 -17  -2  -1   66.99   62.39
  17  -2   1  -71.29   80.19
  17  -2   1  -53.59   63.19
  17   2   1 -124.69   71.49
 -17   2  -1  -59.69   54.79
 -17   2  -1  -16.80   54.59
  17   2   1   28.70   70.19
  18  -2   1   -5.20   71.59
 -18  -2  -1   59.99   76.19
 -18  -2  -1  -31.40   78.79
  18  -2   1    3.40   94.89
 -18   2  -1  -50.79   65.99
 -18   2  -1  -99.59   64.39
  18   2   1   36.60   75.79
  18   2   1  -34.00   86.89
 -18  -3   1  -96.19   65.09
 -18  -3   1  142.29   71.29
  18  -3  -1    3.10   75.49
  18  -3  -1    5.50   94.89
 -18   3   1  -38.00   60.69
 -18   3   1   19.60   59.89
  18   3  -1   52.39   87.99
  18   3  -1   76.19   81.09
  17  -3  -1   63.59   71.19
 -17  -3   1   31.10   56.79
 -17  -3   1   64.39   55.59
  17  -3  -1   -5.90   54.49
  17   3  -1   -7.00   82.09
  17   3  -1   12.50   61.09
 -17   3   1   46.60   60.69
 -17   3   1   75.19   59.59
  16  -3  -1 -101.39   66.19
 -16  -3   1   35.90   42.50
  16  -3  -1   25.50   53.69
 -16  -3   1    0.30   49.20
  16   3  -1   92.69   63.09
 -16   3   1   17.00   50.79
  16   3  -1  -60.19   63.49
 -16   3   1  -19.90   46.20
  15  -3  -1   20.80   51.09
 -15  -3   1  -14.80   40.80
 -15  -3   1    1.20   39.40
  15  -3  -1   22.10   40.60
 -15   3   1  -47.20   70.89
 -15   3   1  -17.40   43.30
  15   3  -1   79.29   51.99
  15   3  -1   43.70   53.59
 -14  -3   1  109.49   39.50
 -14  -3   1  119.99   39.70
  14  -3  -1  103.09   36.20
  14  -3  -1  145.19   43.30
  14  -3  -1   31.50   51.89
 -14   3   1   92.59   37.10
  14   3  -1   46.20   50.19
 -14   3   1   82.99   39.00
  14   3  -1  237.88   50.29
  13  -3  -1  -31.80   28.90
 -13  -3   1   14.10   30.40
  13  -3  -1   -1.30   26.40
 -13  -3   1   -9.10   28.90
  13  -3  -1   -4.20   45.30
  13   3  -1  -25.60   41.90
 -13   3   1   -3.50   29.60
 -13   3   1   11.30   27.80
  13   3  -1  -23.30   34.10
 -12  -3   1  142.59   29.90
  12  -3  -1  126.69   30.40
 -12  -3   1   95.59   27.90
 -12  -3   1   79.39   21.80
  12  -3  -1   82.59   38.30
  12  -3  -1   70.39   26.50
  12   3  -1  122.49   36.10
 -12   3   1   70.29   21.10
  12   3  -1  101.39   22.50
  12   3  -1  103.49   32.40
 -12   3   1   80.99   30.10
 -12   3   1  141.59   29.40
 -12   3   1  105.49   27.70
  11  -3  -1   17.70   23.70
  11  -3  -1   15.90   21.90
 -11  -3   1   -2.80   21.20
  11  -3  -1   52.19   29.40
 -11  -3   1   41.00   24.30
 -11  -3   1   17.70   14.30
  11  -3  -1   28.00   22.90
  11   3  -1   49.10   26.70
 -11   3   1   -1.80   18.50
 -11   3   1   31.40   14.40
  11   3  -1   77.69   31.30
 -11   3   1   66.49   22.60
  11   3  -1   23.20   16.30
 -11   3   1   10.10   16.60
 -11   3   1   15.80   14.90
 -10  -3   1 1010.30   78.49
  10  -3  -1 1013.50   84.79
  10  -3  -1  954.50   79.49
  10  -3  -1 1061.79   86.39
 -10  -3   1  828.12   78.19
  10  -3  -1 1131.19   81.69
 -10  -3   1  836.12   68.89
 -10   3   1 1058.89   79.99
 -10   3   1  963.70   69.89
  10   3  -1 1054.29   71.19
  10   3  -1  857.41   75.29
  10   3  -1 1083.09   85.59
 -10   3   1  967.70   70.49
 -10   3   1  999.00   66.49
 -10   3   1 1138.99   80.49
  10   3  -1  947.61   82.99
   9  -3  -1  249.58   37.40
  -9  -3   1  193.58   29.40
   9  -3  -1  128.29   41.60
  -9  -3   1  205.58   23.80
  -9  -3   1  207.38   29.70
   9  -3  -1  189.98   33.00
   9  -3  -1  246.08   37.30
  -9   3   1  187.18   30.80
  -9   3   1  177.48   23.60
  -9   3   1  208.08   24.70
   9   3  -1  187.98   34.10
  -9   3   1  205.98   19.40
   9   3  -1  158.78   30.40
  -9   3   1  181.88   31.20
   9   3  -1  201.18   25.40
  -8  -3   1  574.24   48.70
  -8  -3   1  464.45   40.00
   8  -3  -1  552.14   49.00
  -8  -3   1  559.14   49.20
   8  -3  -1  568.44   57.29
   8  -3  -1  547.45   50.79
   8   3  -1  530.45   53.29
   8   3  -1  545.55   41.50
  -8   3   1  534.25   41.30
  -8   3   1  521.95   49.30
  -8   3   1  578.74   46.70
  -8   3   1  449.36   41.00
  -8   3   1  544.15   36.70
  -7  -3   1   -7.70   13.90
   7  -3  -1  -13.40   10.80
   7  -3  -1    5.30   21.40
   7  -3  -1   28.10   15.70
  -7  -3   1   18.30    9.20
  -7  -3   1   12.70   13.10
   7  -3  -1   -0.50   14.60
  -7   3   1   15.90   12.40
  -7   3   1    9.00   12.60
   7   3  -1   15.20    6.20
  -7   3   1   12.80    9.10
   7   3  -1  -19.80   13.90
  -7   3   1    5.80    5.20
  -7   3   1   13.20    9.50
   7   3  -1   30.70   12.30
   6  -3  -1  549.54   44.90
   6  -3  -1  498.95   46.70
   6  -3  -1  533.45   43.90
  -6  -3   1  485.95   42.40
   6  -3  -1  553.34   45.00
  -6  -3   1  502.55   43.00
  -6  -3   1  531.35   39.20
  -6   3   1  576.64   40.10
   6   3  -1  558.24   44.00
  -6   3   1  517.55   34.40
  -6   3   1  517.05   40.20
   6   3  -1  559.74   40.30
   6   3  -1  561.94   36.60
  -6   3   1  490.25   41.40
  -6   3   1  546.25   41.00
  -5  -3   1    5.90   10.80
   5  -3  -1   -4.30   10.60
  -5  -3   1   -4.80    7.60
   5  -3  -1    0.00   10.40
   5  -3  -1    4.70    9.40
  -5  -3   1    6.70    7.00
  -5   3   1    8.40    8.10
  -5   3   1   -4.00    6.00
  -5   3   1   -2.70    7.30
   5   3  -1    4.60    8.80
   5   3  -1   -4.70   10.70
   5   3  -1    7.70    9.30
  -4  -3   1  179.48   21.00
   4  -3  -1  167.58   21.80
   4  -3  -1  183.78   18.60
   4  -3  -1  198.38   19.70
  -4  -3   1  193.78   17.70
  -4  -3   1  187.58   18.90
  -4  -3   1  131.29   20.00
  -4  -3   1  197.18   16.20
   4  -3  -1  176.98   19.70
  -4   3   1  198.18   13.20
   4   3  -1  205.18   20.80
  -4   3   1  187.58   17.00
   4   3  -1  189.98   16.90
   4   3  -1  155.88   17.30
  -4   3   1  188.98   18.00
  -4   3   1  197.58   21.00
   3  -3  -1  114.99   15.00
   3  -3  -1  132.29   13.00
  -3  -3   1  118.49   14.30
  -3  -3   1  132.69   13.90
  -3  -3   1  144.59   13.50
  -3  -3   1  103.79   15.20
  -3  -3   1  117.59   13.60
   3  -3  -1  150.28   17.00
   3  -3  -1  153.08   14.80
   3  -3  -1  148.29   16.40
   3   3  -1  130.69   14.00
  -3   3   1  134.49   16.90
  -3   3   1  138.69   12.90
   3   3  -1  148.39   13.90
  -3   3   1  129.39   15.70
  -3   3   1  109.99   10.90
   3   3  -1  125.29   15.80
   3   3  -1  140.59   14.70
  -3   3   1  119.09   14.20
  -3   3   1  125.59   17.20
   3   3  -1  133.29   15.50
   2  -3  -1 4201.58  260.27
  -2  -3   1 4079.39  259.77
   2  -3  -1 4151.28  260.07
  -2  -3   1 4007.70  258.47
  -2  -3   1 3630.14  256.97
   2  -3  -1 4679.83  262.67
  -2  -3   1 4165.98  259.17
   2  -3  -1 4043.10  257.07
   2  -3  -1 4417.76  259.57
   2  -3  -1 4316.77  257.07
  -2   3   1 4421.66  259.27
  -2   3   1 4262.57  257.17
   2   3  -1 3886.51  258.57
  -2   3   1 3878.31  259.87
   2   3  -1 3721.23  257.37
   2   3  -1 3898.51  258.17
  -2   3   1 4452.95  258.77
   2   3  -1 4557.34  259.27
  -2   3   1 4021.50  257.07
  -2   3   1 4439.46  259.47
  -2   3   1 3829.32  259.67
   2   3  -1 4701.73  260.57
   1  -3  -1 1813.52  118.59
   1  -3  -1 1915.11  115.49
  -1  -3   1 1777.42  117.99
   1  -3  -1 1812.42  117.19
  -1  -3   1 1859.31  117.99
   1  -3  -1 1774.82  117.89
   1  -3  -1 1786.02  118.19
  -1  -3   1 1983.40  118.39
   1  -3  -1 1770.92  117.79
   1  -3  -1 1884.61  115.99
   1   3  -1 1863.01  117.89
  -1   3   1 1946.81  115.69
  -1   3   1 1846.02  118.79
  -1   3   1 1767.22  117.09
   1   3  -1 1901.91  116.39
   1   3  -1 1644.84  117.49
   1   3  -1 2142.69  118.99
  -1   3   1 2006.10  115.89
   1   3  -1 1854.51  117.99
  -1   3   1 1678.93  117.39
  -1   3   1 1891.61  118.39
   0  -3   1  216.28   17.80
   0  -3  -1  184.28   18.50
   0  -3   1  218.38   17.00
   0  -3   1  236.48   19.60
   0  -3   1  212.58   19.20
   0  -3  -1  244.68   19.40
   0  -3  -1  209.98   18.30
   0  -3   1  251.87   20.20
   0  -3  -1  251.87   17.40
   0   3  -1  212.68   19.10
   0   3  -1  236.48   19.80
   0   3   1  211.98   18.20
   0   3   1  261.77   19.70
   0   3  -1  235.88   18.40
   0   3   1  259.47   17.40
   0   3  -1  233.38   16.80
   0   3  -1  243.68   20.10
   0   3   1  220.98   15.60
   0   3  -1  207.58   18.70
   0   3   1  221.78   19.00
   1  -3   1 1788.52  109.59
  -1  -3  -1 1653.63  111.69
  -1  -3  -1 1726.33  109.59
   1  -3   1 1849.42  112.79
  -1  -3  -1 1803.72  110.79
   1  -3   1 1680.63  109.39
   1  -3   1 1752.82  112.69
  -1  -3  -1 1852.61  113.39
   1  -3   1 1698.53  111.99
   1  -3   1 1827.72  109.89
  -1  -3  -1 1826.22  108.39
  -1   3  -1 1824.12  112.39
  -1   3  -1 1692.73  109.29
   1   3   1 1729.93  110.39
   1   3   1 1658.43  112.29
  -1   3  -1 1718.13  107.29
  -1   3  -1 1578.34  109.29
  -1   3  -1 1655.83  111.99
   1   3   1 1761.22  109.49
  -1   3  -1 1671.43  109.49
  -1   3  -1 1633.24  111.49
   1   3   1 1915.01  111.29
  -1   3  -1 1751.02  112.49
   1   3   1 1913.21  112.19
  -2  -3  -1  117.29   12.30
  -2  -3  -1  137.39   15.60
   2  -3   1  122.69   13.20
   2  -3   1  110.49   13.00
   2  -3   1  106.59   14.40
  -2  -3  -1  122.29   13.10
   2  -3   1  119.79   13.20
   2  -3   1  107.49   13.50
  -2  -3  -1  144.09   11.70
   2  -3   1  102.89    9.60
  -2  -3  -1  131.79   14.00
  -2   3  -1  123.49   13.40
   2   3   1  103.69   10.80
  -2   3  -1  100.99   13.10
  -2   3  -1  104.89   15.40
   2   3   1  125.39   14.00
  -2   3  -1  115.09   11.70
   2   3   1  127.59   13.30
  -2   3  -1   99.49   14.00
  -2   3  -1  115.09   13.60
   2   3   1  121.09   13.30
   2   3   1  128.79   12.00
  -2   3  -1  117.79    9.80
  -2   3  -1  109.19   10.30
   3  -3   1  422.66   33.30
  -3  -3  -1  409.86   34.20
  -3  -3  -1  390.46   32.00
  -3  -3  -1  443.56   34.70
  -3  -3  -1  393.06   31.20
   3  -3   1  476.45   35.20
   3  -3   1  388.56   27.00
   3  -3   1  447.46   33.90
   3  -3   1  427.36   32.70
  -3  -3  -1  427.06   32.30
  -3   3  -1  417.96   32.60
   3   3   1  431.36   36.90
  -3   3  -1  443.06   33.20
  -3   3  -1  430.86   33.50
  -3   3  -1  420.06   33.90
   3   3   1  426.16   29.40
  -3   3  -1  442.56   27.20
   3   3   1  425.46   32.40
   3   3   1  354.56   31.90
   3   3   1  512.95   33.30
  -3   3  -1  467.05   33.20
  -4  -3  -1   -2.30    7.60
  -4  -3  -1    3.40   11.40
  -4  -3  -1   -1.00    6.70
   4  -3   1   -0.90    7.50
   4  -3   1   10.80    8.10
   4  -3   1   -0.20    8.30
   4  -3   1   -7.30    8.60
  -4  -3  -1   -1.00    9.90
   4   3   1   21.10   11.20
  -4   3  -1    1.60    7.90
  -4   3  -1   -3.70    6.90
   4   3   1    1.60    8.20
   4   3   1    5.80    9.70
   5  -3   1  126.69   17.40
  -5  -3  -1  121.09   17.60
   5  -3   1  136.69   18.30
   5  -3   1  111.59   19.90
   5  -3   1  120.59   20.50
  -5  -3  -1  131.19   19.60
  -5  -3  -1  104.19   16.10
   5   3   1  120.19   12.20
   5   3   1  140.49   18.80
   5   3   1  138.19   12.80
  -5   3  -1  105.89   15.20
  -5   3  -1  139.09   17.20
   5   3   1   97.69   18.10
  -5   3  -1  123.69   16.20
   6  -3   1  131.39   18.90
   6  -3   1  158.58   23.60
  -6  -3  -1  108.99   17.20
  -6  -3  -1  179.18   22.50
   6  -3   1  134.69   23.90
   6  -3   1  108.49   21.90
  -6  -3  -1  105.39   20.10
   6   3   1  123.19   13.80
   6   3   1  112.19   11.90
  -6   3  -1  148.29   18.10
  -6   3  -1  126.69   18.50
   6   3   1  120.19   11.60
   6   3   1  152.98   22.40
   6   3   1  118.09   21.40
  -6   3  -1  140.99   17.00
   7  -3   1  331.37   42.80
  -7  -3  -1  299.37   29.20
  -7  -3  -1  339.67   41.10
   7  -3   1  287.77   46.30
  -7  -3  -1  291.67   32.90
   7  -3   1  306.57   32.80
   7  -3   1  307.77   33.90
   7   3   1  289.97   24.60
  -7   3  -1  337.87   32.50
  -7   3  -1  320.07   31.90
   7   3   1  315.17   42.00
  -7   3  -1  308.17   28.10
  -7   3  -1  319.67   30.10
  -8  -3  -1  295.47   32.80
   8  -3   1  251.87   32.20
   8  -3   1  240.18   47.40
   8  -3   1  238.38   37.40
   8  -3   1  214.98   37.30
  -8  -3  -1  200.28   35.70
  -8  -3  -1  276.67   27.70
   8   3   1  285.47   41.70
  -8   3  -1  294.27   27.10
   8   3   1  238.08   23.20
  -8   3  -1  215.28   37.70
  -8   3  -1  239.98   27.90
   8   3   1  286.67   44.50
  -9  -3  -1   71.89   17.90
   9  -3   1   47.80   23.00
   9  -3   1  106.69   28.40
  -9  -3  -1   35.40   17.90
   9  -3   1   89.39   29.20
   9  -3   1   70.39   26.30
  -9  -3  -1   95.19   24.90
   9   3   1   86.09   25.40
   9   3   1  110.19   18.00
   9   3   1   79.79   24.90
  -9   3  -1  108.89   23.80
  -9   3  -1   89.39   19.30
  -9   3  -1   83.59   16.90
  -9   3  -1   83.39   21.40
  10  -3   1  335.17   48.40
  10  -3   1  309.27   40.80
 -10  -3  -1  352.46   40.30
 -10  -3  -1  312.37   42.20
  10  -3   1  341.37   52.79
 -10  -3  -1  383.36   39.00
 -10   3  -1  336.67   35.80
 -10   3  -1  248.28   32.40
 -10   3  -1  371.16   39.60
 -10   3  -1  341.07   44.50
  10   3   1  361.66   51.09
  10   3   1  341.07   31.00
  10   3   1  365.06   47.20
  11  -3   1    1.40   27.90
  11  -3   1   42.00   29.40
  11  -3   1   63.79   23.60
 -11  -3  -1   18.60   24.50
  11  -3   1   41.50   24.40
 -11  -3  -1   47.70   22.20
  11   3   1   14.70   31.70
 -11   3  -1   34.50   23.70
  11   3   1   22.60   28.90
 -11   3  -1   31.00   16.40
  11   3   1   35.70   14.90
 -11   3  -1   36.20   23.10
 -11   3  -1   52.59   24.00
  12  -3   1  197.18   42.20
 -12  -3  -1  244.78   40.30
 -12  -3  -1  162.98   49.60
  12  -3   1  178.88   31.00
  12  -3   1  204.28   36.90
 -12   3  -1  176.38   36.20
 -12   3  -1  195.38   36.30
  12   3   1  205.58   44.90
 -12   3  -1  155.88   34.50
  12   3   1  205.58   40.40
 -13  -3  -1  -56.99   28.30
 -13  -3  -1   22.40   29.90
  13  -3   1   31.50   29.00
  13  -3   1   66.69   34.40
  13  -3   1   56.99   47.70
  13   3   1   15.40   41.40
  13   3   1   15.10   38.70
 -13   3  -1   25.90   29.50
 -13   3  -1  -34.30   33.90
 -14  -3  -1  734.93   81.19
  14  -3   1  692.43   81.19
  14  -3   1  833.82   79.69
 -14  -3  -1  860.41   93.49
  14   3   1  832.32   95.69
  14   3   1  798.22  133.89
 -14   3  -1  737.83   82.19
 -14   3  -1  760.32   80.89
 -15  -3  -1   -4.40   43.90
  15  -3   1  -55.69   52.29
 -15  -3  -1  -84.39   49.10
  15  -3   1   75.59   48.50
 -15   3  -1   58.09   47.80
  15   3   1   69.49   52.89
  15   3   1   72.09   65.79
 -15   3  -1   11.30   47.50
  16  -3   1   -3.30   70.39
 -16  -3  -1   -8.00   48.50
  16  -3   1  121.79   60.79
 -16  -3  -1  -66.49   47.00
 -16   3  -1   95.29   57.49
  16   3   1  -18.00   63.29
  16   3   1    6.20   60.09
 -16   3  -1  -12.20   56.29
 -17  -3  -1  -74.09   57.29
  17  -3   1  -28.30   66.59
  17  -3   1 -122.29   82.29
 -17   3  -1   38.30   57.39
  17   3   1   60.29   84.49
 -17   3  -1  -59.09   61.39
  17   3   1  -35.80   59.59
 -18  -3  -1  264.97  125.29
  18  -3   1  244.68   68.29
  18   3   1  209.48  103.79
 -18   3  -1  245.68   79.59
 -18   3  -1  162.38   79.59
  18   3   1   93.69   79.89
 -18  -4   1   44.90   71.79
 -18  -4   1   86.39   72.29
  18  -4  -1   43.80   89.29
  18  -4  -1   73.39   64.99
  18   4  -1  184.08   89.09
  18   4  -1  -10.90   84.09
 -18   4   1  159.48   61.49
 -18   4   1  216.08   76.59
  17  -4  -1 -152.08   78.59
 -17  -4   1   29.30   61.29
  17  -4  -1  -58.79   55.09
  17   4  -1 -172.78   78.79
 -17   4   1    3.10   59.49
 -17   4   1   15.90   62.39
  17   4  -1  -75.09   65.09
  16  -4  -1  152.58   65.69
  16  -4  -1  282.57   60.09
 -16  -4   1  302.57   62.19
 -16  -4   1  233.88   60.29
  16   4  -1  314.67   74.69
  16   4  -1  182.08   85.79
 -16   4   1  245.48   61.19
 -16   4   1  166.58   59.59
 -15  -4   1  -16.90   39.30
 -15  -4   1  -56.59   40.90
  15  -4  -1    8.50   37.90
  15  -4  -1 -113.49   58.39
  15  -4  -1   56.49   56.89
 -15   4   1   23.50   44.80
  15   4  -1   90.89   51.99
  15   4  -1   77.39   64.89
  14  -4  -1   26.20   47.00
  14  -4  -1   63.39   33.30
 -14  -4   1   53.19   39.00
  14  -4  -1  127.59   56.89
 -14  -4   1  105.89   39.40
 -14   4   1   89.49   35.20
  14   4  -1   54.79   44.20
  14   4  -1  120.19   60.19
 -14   4   1  106.09   40.90
  13  -4  -1  166.38   41.20
 -13  -4   1   30.00   38.50
 -13  -4   1   95.29   33.60
  13  -4  -1   81.69   34.60
  13  -4  -1   76.09   30.90
 -13   4   1  113.89   35.80
 -13   4   1   54.89   35.60
  13   4  -1   88.79   48.00
  13   4  -1  178.88   42.00
  12  -4  -1   81.99   33.20
 -12  -4   1   60.59   24.60
 -12  -4   1   11.90   28.10
  12  -4  -1   53.39   34.80
  12  -4  -1  127.99   33.30
 -12  -4   1   53.69   25.80
  12  -4  -1   62.39   26.90
 -12   4   1   50.89   28.50
 -12   4   1   84.49   22.60
 -12   4   1   47.10   21.10
  12   4  -1   87.39   35.80
  12   4  -1   10.80   32.50
  12   4  -1   89.89   20.90
 -12   4   1   62.09   29.10
 -11  -4   1  208.88   32.30
 -11  -4   1  205.38   35.50
  11  -4  -1  294.17   49.20
  11  -4  -1  241.28   39.30
  11  -4  -1  201.48   35.70
  11  -4  -1  267.87   46.10
 -11   4   1  196.88   31.50
  11   4  -1  202.28   41.90
 -11   4   1  200.28   34.70
 -11   4   1  264.17   39.50
 -11   4   1  279.57   32.30
  11   4  -1  209.38   39.00
  11   4  -1  284.87   32.30
 -10  -4   1  266.07   35.60
  10  -4  -1  316.07   49.50
  10  -4  -1  239.48   39.70
 -10  -4   1  307.07   41.40
 -10  -4   1  245.88   31.40
  10  -4  -1  334.37   51.79
  10  -4  -1  271.17   41.70
 -10   4   1  310.17   36.20
 -10   4   1  285.17   50.29
  10   4  -1  235.38   42.10
  10   4  -1  269.97   42.50
  10   4  -1  301.37   31.40
 -10   4   1  205.48   32.30
 -10   4   1  241.48   31.30
  10   4  -1  305.07   37.00
  -9  -4   1  279.27   39.20
   9  -4  -1  304.97   48.60
   9  -4  -1  228.28   36.50
  -9  -4   1  258.57   28.40
   9  -4  -1  214.88   37.60
  -9  -4   1  298.57   33.40
   9  -4  -1  246.18   39.30
  -9   4   1  219.88   29.40
   9   4  -1  198.68   34.10
   9   4  -1  257.67   39.50
  -9   4   1  244.78   35.60
   9   4  -1  196.08   28.00
  -9   4   1  236.98   29.10
  -9   4   1  273.77   34.30
   9   4  -1  284.17   45.10
  -8  -4   1   -7.10   14.50
   8  -4  -1   -9.70   20.40
  -8  -4   1    2.50   20.60
   8  -4  -1    0.90   22.20
   8  -4  -1    0.10   18.30
  -8  -4   1   14.20   12.30
   8  -4  -1  -15.20   20.80
  -8   4   1   -4.70   18.70
   8   4  -1   22.10   17.90
   8   4  -1  -19.30    9.80
  -8   4   1  -13.10   11.30
   8   4  -1   -6.40   28.90
  -8   4   1  -16.10   12.30
  -8   4   1  -14.80   13.90
   7  -4  -1 1269.97   91.79
   7  -4  -1 1302.07   91.79
  -7  -4   1 1343.07   86.49
   7  -4  -1 1204.48   92.19
  -7  -4   1 1236.68   90.29
   7  -4  -1 1263.07   98.09
  -7   4   1 1285.37   85.69
   7   4  -1 1267.87   81.79
  -7   4   1 1283.67   88.59
  -7   4   1 1260.37   86.69
  -7   4   1 1305.27   87.39
   7   4  -1 1152.68   88.39
   7   4  -1 1201.08   92.89
  -6  -4   1  178.18   24.50
  -6  -4   1  203.48   25.00
   6  -4  -1  168.88   27.20
  -6  -4   1  146.79   20.40
   6  -4  -1  159.78   27.40
   6  -4  -1  180.98   26.30
   6  -4  -1  192.58   23.60
  -6   4   1  168.68   21.80
  -6   4   1  199.28   22.20
  -6   4   1  152.58   21.30
   6   4  -1  211.68   19.00
   6   4  -1  155.58   22.70
   6   4  -1  173.58   26.20
  -6   4   1  160.18   19.40
  -5  -4   1   78.29   15.40
   5  -4  -1   84.29   16.90
  -5  -4   1   80.89   13.50
   5  -4  -1   74.69   14.00
   5  -4  -1   63.59   17.30
  -5  -4   1   63.99   12.90
   5  -4  -1  116.39   18.80
  -5   4   1   62.59   11.20
   5   4  -1   82.19   12.90
   5   4  -1   79.59   16.30
   5   4  -1   74.79   15.20
  -5   4   1   69.79    6.70
  -5   4   1   73.09    7.10
  -5   4   1   62.99   11.80
   4  -4  -1   72.39   14.00
  -4  -4   1   39.60   10.90
   4  -4  -1   58.59   10.10
   4  -4  -1   62.99   13.00
  -4  -4   1   57.09   10.50
  -4  -4   1   45.00   10.00
   4  -4  -1   41.00   10.50
   4  -4  -1   51.29   11.50
  -4  -4   1   47.40   12.40
  -4   4   1   46.20    7.50
   4   4  -1   61.79   10.70
  -4   4   1   57.59    9.70
   4   4  -1   61.09   13.00
  -4   4   1   51.19    9.50
   4   4  -1   49.00   11.90
   3  -4  -1   30.40    8.70
  -3  -4   1   42.40   10.90
   3  -4  -1   32.10    9.80
  -3  -4   1   31.40    8.40
  -3  -4   1   40.90    9.00
  -3  -4   1   41.90    8.60
   3  -4  -1   36.40   10.00
   3  -4  -1   53.79   11.00
  -3  -4   1   28.60    8.00
   3  -4  -1   51.79    8.10
   3   4  -1   22.90    9.90
  -3   4   1   49.00    7.20
  -3   4   1   46.30    7.90
   3   4  -1   35.50   11.10
  -3   4   1   42.00    7.00
  -3   4   1   27.20    9.50
   3   4  -1   40.20    8.80
   3   4  -1   44.70    9.10
  -3   4   1   43.90    9.10
   3   4  -1   52.69   10.40
  -2  -4   1  680.53   49.90
   2  -4  -1  681.33   47.10
  -2  -4   1  631.84   50.69
   2  -4  -1  796.82   51.49
  -2  -4   1  781.92   51.39
  -2  -4   1  691.93   48.40
   2  -4  -1  713.43   49.80
   2  -4  -1  713.83   51.59
   2  -4  -1  718.53   51.89
  -2  -4   1  712.83   49.10
  -2  -4   1  626.14   46.90
   2   4  -1  790.32   51.19
  -2   4   1  636.64   50.19
  -2   4   1  842.42   49.30
  -2   4   1  653.73   48.30
   2   4  -1  750.42   50.59
  -2   4   1  723.43   45.60
  -2   4   1  812.22   49.20
   2   4  -1  714.33   50.99
   2   4  -1  677.13   50.49
   2   4  -1  774.52   49.50
  -2   4   1  717.63   50.89
  -1  -4   1   18.70    7.00
   1  -4  -1   23.00    7.70
  -1  -4   1    7.80    4.80
   1  -4  -1   13.00    4.70
   1  -4  -1   21.90    7.60
   1  -4  -1   11.50    8.50
  -1  -4   1   14.80    7.40
  -1  -4   1   14.30    3.70
  -1  -4   1   17.40    4.60
  -1  -4   1   11.20    8.10
   1  -4  -1   16.30    6.40
  -1   4   1   18.60    9.50
   1   4  -1   15.10    6.90
  -1   4   1   14.00    8.00
   1   4  -1   24.00    6.80
  -1   4   1   12.70    4.70
   1   4  -1   21.30    8.00
  -1   4   1   14.30    7.50
  -1   4   1   15.30    6.80
   1   4  -1    7.30    4.70
  -1   4   1   13.40    2.40
  -1   4   1   13.80    4.60
   1   4  -1   30.60    7.90
   0  -4   1  532.25   40.40
   0  -4   1  617.94   34.80
   0  -4  -1  503.45   39.70
   0  -4  -1  556.34   40.10
   0  -4   1  499.45   38.60
   0  -4  -1  575.44   35.60
   0  -4  -1  537.95   37.00
   0  -4   1  509.05   40.20
   0  -4  -1  507.15   40.10
   0  -4   1  534.05   40.50
   0   4  -1  568.04   40.90
   0   4   1  577.24   40.10
   0   4   1  593.84   37.50
   0   4  -1  580.94   36.70
   0   4  -1  579.74   39.10
   0   4   1  582.84   34.70
   0   4  -1  483.15   40.20
   0   4  -1  505.15   40.10
   0   4   1  556.44   40.80
   0   4   1  554.64   35.50
   0   4   1  466.35   38.90
   1  -4   1  106.39   11.40
   1  -4   1  102.69   17.20
   1  -4   1  104.09   11.90
   1  -4   1  102.49   14.90
  -1  -4  -1  115.79   12.50
   1  -4   1  116.89   14.40
  -1  -4  -1  126.09   11.30
  -1  -4  -1  113.09   12.90
  -1  -4  -1  116.79   14.10
   1  -4   1  115.19   14.60
  -1  -4  -1   90.99   15.50
  -1   4  -1  125.19   11.20
   1   4   1  143.29   12.90
   1   4   1  116.09   17.10
  -1   4  -1  115.59    8.20
  -1   4  -1   93.69   21.30
  -1   4  -1  123.29   14.90
   1   4   1  112.39   12.70
   1   4   1  120.29    9.60
   1   4   1  138.99   11.40
  -1   4  -1   98.09   17.50
  -1   4  -1  114.69   11.80
  -1   4  -1  106.19   14.80
   1   4   1  110.49   14.80
  -1   4  -1   98.29   10.90
  -2  -4  -1 1522.85  100.29
   2  -4   1 1520.95   96.69
  -2  -4  -1 1242.28   97.19
  -2  -4  -1 1753.02   98.49
  -2  -4  -1 1590.34   94.69
   2  -4   1 1487.85   98.49
  -2  -4  -1 1652.63   96.59
   2  -4   1 1412.76   98.59
   2  -4   1 1374.06   98.79
  -2   4  -1 1427.26   93.29
   2   4   1 1576.04   95.09
  -2   4  -1 1488.45   95.09
  -2   4  -1 1421.46   95.89
   2   4   1 1664.03   96.59
   2   4   1 1601.64   99.99
   2   4   1 1526.15   96.29
  -2   4  -1 1354.26   98.29
  -2   4  -1 1436.96   98.89
   2   4   1 1387.36   97.09
  -2   4  -1 1463.95   94.49
  -3  -4  -1  989.70   62.19
   3  -4   1  829.82   63.49
  -3  -4  -1  856.91   62.49
   3  -4   1  862.51   63.59
   3  -4   1  926.01   63.29
  -3  -4  -1  876.11   64.99
   3  -4   1  861.61   62.29
  -3  -4  -1  940.31   60.49
  -3   4  -1  889.11   63.29
   3   4   1  936.01   59.79
   3   4   1  975.20   65.19
  -3   4  -1  902.01   59.19
  -3   4  -1  856.71   62.19
  -3   4  -1  904.71   60.19
  -3   4  -1  876.61   57.29
   3   4   1  943.61   61.29
   4  -4   1 1140.39   77.89
   4  -4   1 1101.49   76.99
  -4  -4  -1 1063.99   75.69
  -4  -4  -1 1277.67   76.79
   4  -4   1 1086.19   78.09
   4  -4   1 1110.19   77.89
  -4  -4  -1 1221.88   76.79
  -4  -4  -1 1154.68   79.89
  -4   4  -1 1032.30   75.89
   4   4   1 1038.30   77.49
  -4   4  -1 1096.79   73.79
   4   4   1  997.40   75.39
   4   4   1 1199.38   72.69
  -4   4  -1 1127.69   76.69
  -4   4  -1 1108.09   68.89
   4   4   1 1084.49   73.59
  -5  -4  -1  497.25   38.00
  -5  -4  -1  389.96   37.40
  -5  -4  -1  509.45   42.50
   5  -4   1  485.45   40.30
   5  -4   1  492.05   42.50
   5  -4   1  459.75   41.50
   5  -4   1  459.95   40.50
   5   4   1  528.95   40.70
  -5   4  -1  466.25   36.80
  -5   4  -1  425.16   37.50
  -5   4  -1  503.25   37.00
   5   4   1  469.85   39.40
  -5   4  -1  447.56   37.50
   5   4   1  456.75   34.50
  -6  -4  -1  131.69   22.10
   6  -4   1  105.49   20.20
   6  -4   1  140.69   24.70
  -6  -4  -1  127.29   22.90
   6  -4   1  142.89   24.70
   6  -4   1  182.58   27.20
  -6  -4  -1  147.59   20.00
   6   4   1  162.08   25.60
   6   4   1  116.79   15.20
  -6   4  -1  129.69   19.80
   6   4   1  115.19   15.10
   6   4   1  147.39   24.80
  -6   4  -1  145.09   21.10
  -6   4  -1  113.99   19.40
  -6   4  -1  118.99   19.60
   7  -4   1   82.29   23.30
  -7  -4  -1  129.29   23.50
  -7  -4  -1   68.49   15.00
   7  -4   1   44.70   22.50
  -7  -4  -1   97.89   21.20
   7  -4   1   91.29   21.00
  -7   4  -1   73.69   18.50
   7   4   1   93.09   22.80
   7   4   1   74.09   17.10
  -7   4  -1   78.19   16.50
   7   4   1   95.49   12.50
  -7   4  -1   84.29   18.40
   7   4   1   66.89   18.10
  -7   4  -1  107.29   18.10
   8  -4   1  315.97   45.80
  -8  -4  -1  261.07   32.90
   8  -4   1  315.07   50.99
   8  -4   1  332.37   41.30
  -8  -4  -1  247.38   36.00
   8  -4   1  300.17   44.50
  -8  -4  -1  314.07   32.00
  -8   4  -1  251.37   35.30
   8   4   1  324.07   43.30
  -8   4  -1  318.27   40.70
  -8   4  -1  300.57   32.00
   8   4   1  261.67   20.10
   8   4   1  294.57   25.20
  -8   4  -1  297.77   33.20
  -9  -4  -1   59.69   26.00
   9  -4   1   54.79   21.90
   9  -4   1   48.20   24.40
  -9  -4  -1   33.40   17.40
   9  -4   1   32.00   22.40
   9  -4   1   59.09   24.60
  -9  -4  -1   24.70   16.70
  -9   4  -1   67.89   20.50
  -9   4  -1   22.00   22.50
   9   4   1   22.30   11.00
  -9   4  -1   23.10   15.90
   9   4   1   17.70   22.70
   9   4   1   56.09   21.50
  -9   4  -1   25.10   16.60
   9   4   1   -2.10   24.60
  10  -4   1   25.60   23.60
 -10  -4  -1  -15.10   18.90
  10  -4   1    8.90   23.30
  10  -4   1   12.90   25.30
 -10  -4  -1    4.80   22.00
  10  -4   1   27.00   21.50
  10   4   1  -38.20   23.20
 -10   4  -1  -12.60   17.70
  10   4   1   13.20   12.50
  10   4   1  -46.80   23.10
 -10   4  -1   22.50   22.70
 -10   4  -1   -7.80   21.20
  10   4   1    7.00   25.70
 -10   4  -1   32.80   21.10
  11  -4   1  592.24   68.49
  11  -4   1  584.64   71.69
  11  -4   1  622.34   58.29
  11  -4   1  493.15   54.89
 -11  -4  -1  514.05   54.89
 -11   4  -1  488.55   57.49
 -11   4  -1  483.75   48.90
  11   4   1  680.43   62.19
  11   4   1  549.74   70.89
 -11   4  -1  600.14   58.89
 -11   4  -1  498.05   52.99
 -12  -4  -1   39.20   25.90
  12  -4   1   87.59   32.90
 -12  -4  -1    9.80   27.30
  12  -4   1   63.09   27.80
  12  -4   1  -47.20   37.80
  12  -4   1   23.80   24.90
 -12   4  -1   42.30   28.00
  12   4   1   36.30   36.70
 -12   4  -1    1.70   34.20
 -12   4  -1   16.10   28.90
  12   4   1  -11.00   37.10
 -13  -4  -1  173.88   46.60
  13  -4   1  201.28   43.20
 -13  -4  -1  140.29   32.90
  13  -4   1  160.58   36.40
 -13   4  -1  194.68   42.90
 -13   4  -1  134.49   40.20
  13   4   1  115.89   49.60
  13   4   1  163.78   47.70
 -13   4  -1  204.58   60.79
 -14  -4  -1  -56.09   39.60
  14  -4   1   64.79   54.29
  14  -4   1   42.90   37.10
  14  -4   1   64.29   34.50
  14   4   1   96.29   92.19
 -14   4  -1   23.30   38.00
 -14   4  -1   14.20   45.60
  14   4   1   48.60   51.49
  15  -4   1  172.08   67.89
 -15  -4  -1  150.58   48.80
 -15  -4  -1  115.69   49.70
  15   4   1  172.58   67.49
 -15   4  -1  255.87   59.79
 -15   4  -1  233.48   56.19
  15   4   1  210.18   66.99
  16  -4   1   51.59   57.49
  16  -4   1   33.60   66.29
 -16  -4  -1  104.99   53.49
 -16  -4  -1   62.39   52.29
  16   4   1   21.20   63.89
 -16   4  -1  123.19   50.29
  16   4   1  129.69   62.09
 -16   4  -1   14.20   59.19
 -17  -4  -1  229.08   63.89
  17  -4   1   25.20   64.49
  17  -4   1   14.40   74.49
 -17  -4  -1   96.29   60.39
  17   4   1   64.29   70.49
 -17   4  -1   62.79   57.09
  17   4   1  193.08   91.19
 -17   4  -1    5.30   60.49
  18  -5  -1   33.30   73.29
 -18  -5   1  116.09   90.29
  18  -5  -1   39.40  105.69
 -18  -5   1    6.80  111.69
 -18   5   1   51.49   65.29
  18   5  -1  248.58   93.19
  18   5  -1  134.49  100.99
 -18   5   1  101.99   66.19
 -17  -5   1  119.89   60.49
  17  -5  -1   21.00   75.79
 -17  -5   1  247.78   71.79
  17   5  -1  150.08   71.49
 -17   5   1   92.19   63.59
 -17   5   1  130.49   65.69
  17   5  -1  144.89   86.29
  16  -5  -1   20.40   51.39
  16  -5  -1   -0.60   69.89
 -16  -5   1   -6.60   48.20
 -16  -5   1  -17.70   53.19
  16   5  -1   13.50   68.19
 -16   5   1  -18.50   54.79
  16   5  -1   34.30   71.29
 -16   5   1   22.80   55.19
  15  -5  -1  -41.00   57.89
  15  -5  -1  -41.30   50.09
  15  -5  -1   36.50   41.20
 -15  -5   1  -29.20   45.00
 -15  -5   1   63.49   42.50
  15   5  -1   25.90   58.99
 -15   5   1  -20.00   51.19
  15   5  -1   70.19   63.29
 -15   5   1   68.39   54.19
 -14  -5   1   55.59   45.50
  14  -5  -1  -15.10   36.40
  14  -5  -1   15.20   38.30
 -14  -5   1   14.80   35.70
  14  -5  -1  -61.59   47.30
  14   5  -1   27.30   55.99
 -14   5   1   56.19   34.00
 -14   5   1  -31.90   36.40
  13  -5  -1  185.88   38.00
 -13  -5   1  129.39   40.20
  13  -5  -1  143.69   44.80
  13  -5  -1  184.58   42.40
 -13  -5   1  186.08   40.10
 -13   5   1  223.08   39.60
 -13   5   1  100.59   33.40
  13   5  -1  201.88   57.19
  13   5  -1  149.59   55.59
 -12  -5   1   -8.30   27.40
  12  -5  -1   24.50   27.90
  12  -5  -1    6.10   31.20
  12  -5  -1   36.40   26.30
 -12  -5   1  -33.60   27.90
  12  -5  -1  -18.30   40.00
 -12   5   1   13.60   29.60
  12   5  -1  -13.60   37.70
 -12   5   1  -40.30   26.80
  12   5  -1   -3.50   39.70
 -12   5   1   17.70   25.90
 -12   5   1  -28.60   25.70
 -11  -5   1   18.90   23.70
  11  -5  -1   36.50   35.10
 -11  -5   1   15.40   21.90
  11  -5  -1   -4.00   24.70
  11  -5  -1   -0.20   25.60
  11  -5  -1   69.79   24.90
 -11   5   1   28.60   23.60
 -11   5   1    1.50   24.00
 -11   5   1   46.00   22.10
  11   5  -1    0.00   29.40
 -11   5   1   18.70   24.80
  11   5  -1  -32.80   17.50
  11   5  -1    4.60   33.20
  10  -5  -1  248.48   43.50
 -10  -5   1  275.97   36.50
  10  -5  -1  277.57   42.30
  10  -5  -1  249.78   45.00
  10  -5  -1  286.67   47.60
 -10  -5   1  313.67   38.30
  10   5  -1  285.17   43.30
  10   5  -1  286.87   32.10
 -10   5   1  283.57   39.60
 -10   5   1  201.28   36.20
  10   5  -1  329.97   49.50
 -10   5   1  276.07   36.00
  10   5  -1  382.66   53.29
 -10   5   1  189.48   36.70
  -9  -5   1  683.83   54.89
   9  -5  -1  623.04   56.39
   9  -5  -1  776.32   69.09
  -9  -5   1  549.65   50.09
   9  -5  -1  644.64   57.39
   9  -5  -1  547.75   62.39
  -9  -5   1  562.44   56.99
  -9   5   1  540.75   49.90
  -9   5   1  572.34   51.39
   9   5  -1  589.74   46.60
  -9   5   1  575.14   54.49
   9   5  -1  619.84   63.49
   9   5  -1  673.53   58.59
   8  -5  -1   80.89   26.60
   8  -5  -1   47.70   26.30
  -8  -5   1   49.99   19.90
   8  -5  -1   87.69   25.90
  -8  -5   1   57.59   16.90
  -8  -5   1   75.29   22.80
   8   5  -1   85.09   13.80
  -8   5   1   66.99   19.10
   8   5  -1  100.29   21.20
  -8   5   1   79.69   17.50
  -8   5   1   98.89   22.50
   8   5  -1   57.29   28.50
  -8   5   1   75.29   18.10
  -7  -5   1  199.48   30.30
   7  -5  -1  175.88   31.40
   7  -5  -1  276.47   44.90
  -7  -5   1  204.08   24.60
  -7  -5   1  217.48   36.80
   7   5  -1  208.58   22.30
  -7   5   1  178.58   26.50
   7   5  -1  196.28   28.40
  -7   5   1  200.68   23.20
   7   5  -1  197.58   32.30
  -7   5   1  168.78   25.60
  -7   5   1  202.48   25.60
   6  -5  -1   48.90   19.10
  -6  -5   1   49.80   19.40
   6  -5  -1   53.49   19.80
   6  -5  -1   63.29   20.40
  -6  -5   1   34.60   11.30
   6  -5  -1   25.20   15.10
  -6  -5   1   44.30   18.80
  -6   5   1   66.19   13.60
   6   5  -1   41.20   11.60
   6   5  -1   61.79   16.10
  -6   5   1   54.19   11.30
   6   5  -1   68.79   17.30
  -6   5   1   46.40   12.80
  -6   5   1   46.10   13.50
   5  -5  -1   25.30   14.60
   5  -5  -1   39.60   15.00
   5  -5  -1   43.30   15.00
   5  -5  -1   36.60   14.10
  -5  -5   1   49.90   12.20
  -5  -5   1   46.40   13.90
  -5  -5   1   33.40   17.80
   5   5  -1   48.90   13.30
  -5   5   1   46.20   14.10
   5   5  -1   22.70   13.90
  -5   5   1   48.90   10.80
   5   5  -1   30.00   11.20
  -5   5   1   39.30    8.30
  -5   5   1   37.20    6.00
   4  -5  -1  234.58   26.60
   4  -5  -1  240.38   24.70
   4  -5  -1  236.48   28.10
  -4  -5   1  248.48   23.20
   4  -5  -1  234.28   26.60
  -4  -5   1  239.18   22.50
   4  -5  -1  251.47   21.60
  -4  -5   1  225.78   23.10
  -4   5   1  227.48   19.50
   4   5  -1  228.98   23.30
  -4   5   1  228.18   21.10
  -4   5   1  228.48   18.80
   4   5  -1  242.58   24.40
   4   5  -1  230.98   25.40
   3  -5  -1   85.49   16.10
  -3  -5   1   85.89   12.50
  -3  -5   1   90.89   14.20
  -3  -5   1   92.99   14.70
   3  -5  -1   92.99   12.10
   3  -5  -1   98.29   15.50
   3  -5  -1   79.69   15.30
   3  -5  -1  107.19   16.00
  -3  -5   1   92.99   15.90
   3   5  -1   74.99   14.30
  -3   5   1  100.59   12.30
   3   5  -1   71.69   15.40
  -3   5   1   85.39   11.50
   3   5  -1  106.29   15.50
  -3   5   1   80.59    9.60
   3   5  -1  108.69   14.80
  -3   5   1   80.29   13.50
  -2  -5   1  178.48   15.70
   2  -5  -1  185.88   21.40
   2  -5  -1  180.38   16.20
  -2  -5   1  190.08   20.60
   2  -5  -1  244.38   22.00
  -2  -5   1  188.28   18.40
   2  -5  -1  216.68   19.50
   2  -5  -1  177.18   22.50
  -2  -5   1  201.28   17.70
  -2   5   1  223.58   14.30
   2   5  -1  180.18   17.90
   2   5  -1  180.28   20.00
   2   5  -1  177.08   20.50
  -2   5   1  197.18   18.50
  -2   5   1  196.88   18.20
   1  -5  -1  881.01   61.79
  -1  -5   1  910.11   58.19
   1  -5  -1  872.71   56.49
   1  -5  -1  807.02   60.79
  -1  -5   1  910.71   56.59
  -1  -5   1  764.12   60.59
  -1  -5   1  903.41   62.19
   1  -5  -1  794.32   60.69
   1   5  -1  820.62   61.29
  -1   5   1  762.42   59.39
  -1   5   1  909.81   54.39
   1   5  -1 1010.00   58.49
  -1   5   1  873.31   56.89
  -1   5   1  889.21   55.69
   0  -5  -1    1.90    7.80
   0  -5  -1   -3.40    3.90
   0  -5  -1    6.20    7.00
   0  -5   1    0.60    3.30
   0  -5  -1   -8.80    5.30
   0  -5   1   12.90    9.20
   0  -5   1    2.80    3.60
   0  -5   1    3.40    7.80
   0  -5   1    2.80    5.20
   0   5   1    2.00    7.90
   0   5   1    5.00    4.00
   0   5   1    8.60    5.30
   0   5  -1    4.60    5.20
   0   5  -1    6.40    8.40
   0   5  -1   -1.30    7.00
  -1  -5  -1  966.30   64.99
   1  -5   1  978.30   63.19
  -1  -5  -1 1045.80   68.99
   1  -5   1  943.81   68.39
  -1  -5  -1  900.61   63.29
   1  -5   1  932.11   63.59
   1  -5   1  937.51   68.79
  -1  -5  -1 1079.79   67.59
  -1   5  -1  981.90   69.09
   1   5   1  917.11   67.79
  -1   5  -1  986.40   60.19
  -1   5  -1  913.21   64.99
   1   5   1 1071.89   63.79
  -1   5  -1  942.01   63.09
   1   5   1 1063.79   65.49
  -1   5  -1  960.10   62.79
   1   5   1  958.60   66.69
   2  -5   1   70.69   11.40
  -2  -5  -1   99.99   14.90
  -2  -5  -1   71.99   11.30
   2  -5   1   98.49   15.80
  -2  -5  -1   94.89   15.00
   2  -5   1   64.99   14.30
  -2  -5  -1   82.29    9.70
   2  -5   1   65.19   13.50
  -2   5  -1   95.89   16.50
   2   5   1   63.29   12.00
   2   5   1   73.09   12.20
   2   5   1   80.39   10.80
  -2   5  -1  102.89   12.60
  -2   5  -1   66.99    8.90
   2   5   1   74.99   12.00
  -2   5  -1   60.29   10.00
   2   5   1   74.69   13.40
  -2   5  -1   86.59   10.90
  -3  -5  -1 1979.50  113.89
  -3  -5  -1 1809.22  108.29
   3  -5   1 1606.34  113.19
   3  -5   1 1666.83  112.69
  -3  -5  -1 1659.23  109.99
   3  -5   1 1650.93  113.29
   3  -5   1 1673.43  110.69
   3   5   1 1749.22  111.19
   3   5   1 1620.24  108.99
  -3   5  -1 1685.13  113.39
   3   5   1 1699.63  113.89
  -3   5  -1 1629.74  108.19
  -3   5  -1 1690.63  106.79
  -3   5  -1 1611.04  110.49
   3   5   1 1643.54  108.69
   4  -5   1    2.20   10.90
  -4  -5  -1   -4.50    9.80
   4  -5   1    7.50   10.20
   4  -5   1  -15.80   10.60
  -4  -5  -1  -17.90   16.80
  -4  -5  -1   -2.70    8.30
   4  -5   1    0.00   11.00
  -4  -5  -1   -5.60    9.70
  -4   5  -1  -14.10    9.50
   4   5   1    7.00    9.20
   4   5   1    3.10    8.10
  -4   5  -1    7.20    4.50
  -4   5  -1    1.60    6.60
   4   5   1   -6.70   11.40
   4   5   1   -5.50    8.40
  -4   5  -1    9.60   11.70
  -5  -5  -1  673.43   49.60
  -5  -5  -1  580.44   48.60
   5  -5   1  713.83   53.49
   5  -5   1  691.03   53.39
   5  -5   1  678.13   50.99
  -5  -5  -1  602.74   54.59
   5  -5   1  594.34   51.89
  -5   5  -1  591.94   49.30
  -5   5  -1  619.84   49.30
   5   5   1  626.24   49.70
  -5   5  -1  634.44   46.50
   5   5   1  666.43   53.09
   5   5   1  631.94   45.20
  -5   5  -1  652.33   46.40
   5   5   1  614.14   46.20
  -6  -5  -1  227.08   26.20
   6  -5   1  194.48   28.50
   6  -5   1  207.88   33.30
   6  -5   1  166.38   29.50
  -6  -5  -1  229.78   28.70
   6  -5   1  209.38   33.90
  -6  -5  -1  170.18   28.60
  -6   5  -1  197.38   23.30
   6   5   1  198.58   21.70
  -6   5  -1  200.98   27.20
   6   5   1  188.98   28.30
  -6   5  -1  219.08   26.60
   6   5   1  207.08   21.40
  -6   5  -1  211.98   23.40
   6   5   1  171.18   20.50
   6   5   1  182.38   27.80
  -7  -5  -1  164.58   30.70
  -7  -5  -1  223.48   27.70
   7  -5   1  194.58   34.70
  -7  -5  -1  234.68   33.50
   7  -5   1  244.38   41.00
   7  -5   1  229.48   39.70
   7   5   1  246.38   21.50
  -7   5  -1  157.78   25.90
   7   5   1  210.58   21.70
   7   5   1  165.18   27.90
  -7   5  -1  186.48   28.00
  -7   5  -1  193.18   26.70
  -7   5  -1  217.58   26.60
   7   5   1  150.68   28.30
   8  -5   1   70.59   24.90
  -8  -5  -1   73.19   20.40
   8  -5   1  104.99   26.80
   8  -5   1   99.79   26.90
   8  -5   1  108.79   31.30
  -8  -5  -1   56.19   24.80
  -8  -5  -1   75.59   21.70
  -8   5  -1   50.29   19.50
  -8   5  -1   90.39   19.80
   8   5   1   81.09   12.40
   8   5   1   98.99   22.00
  -8   5  -1   67.29   21.80
   8   5   1   81.59   30.30
   8   5   1   66.59   13.00
  -8   5  -1   83.99   24.40
   9  -5   1  140.69   29.80
   9  -5   1  189.08   32.50
  -9  -5  -1  179.28   35.70
  -9  -5  -1  179.98   30.00
   9  -5   1  151.88   30.60
  -9  -5  -1  133.69   26.30
   9  -5   1  127.29   31.30
  -9   5  -1  170.68   31.20
  -9   5  -1  152.68   27.50
   9   5   1  154.18   31.90
   9   5   1  195.78   32.40
  -9   5  -1  132.89   25.90
  -9   5  -1  113.19   27.70
   9   5   1  153.78   16.20
   9   5   1  118.09   17.30
 -10  -5  -1  -18.10   19.90
  10  -5   1   32.10   25.60
 -10  -5  -1   12.00   27.00
  10  -5   1   10.60   26.90
  10  -5   1    4.10   25.10
  10  -5   1    3.10   21.10
 -10   5  -1   48.30   21.70
  10   5   1   24.60   23.40
  10   5   1   46.00   13.50
 -10   5  -1   22.70   22.70
  10   5   1   23.80   29.50
  10   5   1   40.40   28.30
 -10   5  -1   16.40   21.70
  11  -5   1   70.69   28.80
  11  -5   1   95.39   34.50
  11  -5   1   46.80   23.40
 -11  -5  -1   60.79   26.10
  11  -5   1   20.70   35.60
 -11  -5  -1   64.29   25.90
 -11   5  -1   31.30   24.80
  11   5   1   93.39   32.70
 -11   5  -1   58.79   29.10
 -11   5  -1   41.50   27.10
  11   5   1   62.29   34.10
 -11   5  -1   38.80   24.30
  12  -5   1    0.70   31.10
 -12  -5  -1   10.50   25.40
  12  -5   1    9.50   27.10
 -12  -5  -1    4.10   29.00
  12  -5   1  -10.90   36.00
  12  -5   1   14.80   33.30
 -12   5  -1   27.20   26.20
 -12   5  -1   64.99   28.50
 -12   5  -1   -0.20   27.30
  12   5   1  -41.20   38.30
  12   5   1   33.70   38.60
  13  -5   1   -1.60   36.20
  13  -5   1   35.40   44.20
  13  -5   1    1.50   31.00
 -13  -5  -1  -38.00   28.80
  13  -5   1   50.79   51.29
  13   5   1   29.40   50.19
  13   5   1  -34.90   41.30
 -13   5  -1   31.00   35.20
 -13   5  -1   12.70   35.70
  14  -5   1  122.79   59.59
  14  -5   1   55.49   45.60
  14  -5   1   88.69   39.20
 -14  -5  -1   35.50   43.20
 -14   5  -1   86.69   40.50
  14   5   1  137.79   80.39
 -14   5  -1   -4.90   42.80
 -15  -5  -1  -21.50   48.80
  15  -5   1  111.39   49.00
  15  -5   1   78.99   57.29
 -15  -5  -1   59.59   48.20
  15   5   1  168.98   72.49
 -15   5  -1  114.79   46.40
 -15   5  -1   28.00   53.29
  15   5   1  136.89   62.39
 -16  -5  -1   80.59   53.99
  16  -5   1   70.89   56.59
 -16  -5  -1  -46.90   49.50
  16  -5   1  -47.10   73.89
 -16   5  -1  -35.40   48.50
  16   5   1  -42.90   61.69
 -16   5  -1  -23.00   56.89
  16   5   1  -48.50   66.89
  17  -5   1 -193.28   87.19
  17  -5   1   10.30   65.59
 -17  -5  -1   69.49   65.49
 -17  -5  -1   -9.80   64.69
 -17   5  -1  -87.39   62.09
 -17   5  -1  126.69   65.99
  17   5   1  145.39   76.49
  17   5   1 -117.09   85.89
 -17  -6   1   31.10   65.69
  17  -6  -1 -132.89   65.99
  17  -6  -1  -14.30   87.79
 -17   6   1   76.29   64.19
 -17   6   1   27.70   61.49
  17   6  -1  -54.39   84.49
  17   6  -1  -42.90   81.39
 -16  -6   1   40.60   56.19
 -16  -6   1  -55.99   60.39
  16  -6  -1  -34.80   73.89
  16  -6  -1  138.99   57.59
 -16   6   1  -20.00   56.39
  16   6  -1  127.59   74.39
 -16   6   1   55.99   53.99
  16   6  -1   50.39   73.99
 -15  -6   1  -27.70   45.40
  15  -6  -1    5.70   55.39
 -15  -6   1  -12.40   46.90
  15  -6  -1    8.10   55.19
  15  -6  -1  -20.10   43.10
  15   6  -1   58.89  146.69
 -15   6   1  -51.89   74.19
 -15   6   1   -9.30   40.90
  15   6  -1  -50.49   64.09
 -14  -6   1  145.69   46.10
  14  -6  -1  145.29   67.49
  14  -6  -1  131.19   95.19
  14  -6  -1   53.09   49.90
 -14  -6   1   37.30   37.90
  14  -6  -1   68.19   52.89
  14   6  -1  -76.29   59.09
 -14   6   1   25.30   39.10
 -14   6   1  105.49   44.10
  14   6  -1   69.79   57.39
  13  -6  -1   99.19   42.90
  13  -6  -1  236.58   53.69
  13  -6  -1   60.69   34.80
  13  -6  -1  150.38   43.00
 -13   6   1  132.29   36.40
  13   6  -1  149.59   51.69
  13   6  -1   52.89   49.40
 -13   6   1  189.78   42.70
 -12  -6   1  188.68   34.00
  12  -6  -1  121.29   36.20
 -12  -6   1   81.39   36.10
 -12  -6   1   79.89   31.20
  12  -6  -1  198.48   49.50
  12  -6  -1  123.59   36.60
  12   6  -1  140.79   46.40
 -12   6   1  128.49   34.10
 -12   6   1  116.39   31.20
 -12   6   1  123.99   45.30
 -12   6   1  125.99   40.20
  12   6  -1  135.79   40.20
 -11  -6   1  370.06   47.60
  11  -6  -1  565.34   70.49
  11  -6  -1  471.35   60.39
 -11  -6   1  431.26   53.79
  11  -6  -1  529.45   56.69
  11  -6  -1  462.95   55.49
  11   6  -1  485.35   66.89
 -11   6   1  416.06   50.89
  11   6  -1  473.75   68.39
  11   6  -1  419.26   44.00
 -11   6   1  413.36   51.09
 -11   6   1  424.66   61.79
  10  -6  -1  -10.30   24.10
  10  -6  -1   31.10   23.90
 -10  -6   1   38.30   28.50
  10  -6  -1   10.60   23.80
  10  -6  -1   62.39   31.10
 -10  -6   1   53.59   22.90
 -10   6   1    8.00   25.10
 -10   6   1   65.79   25.90
 -10   6   1   20.00   32.30
 -10   6   1   16.00   24.50
  10   6  -1    8.40   23.90
  10   6  -1   45.00   29.10
  10   6  -1   25.60   14.60
   9  -6  -1  210.28   34.80
  -9  -6   1  258.67   33.00
  -9  -6   1  182.88   32.60
   9  -6  -1  256.47   37.20
   9  -6  -1  189.38   35.50
   9  -6  -1  259.67   44.40
   9   6  -1  226.68   40.80
  -9   6   1  236.88   40.60
  -9   6   1  235.08   35.80
  -9   6   1  175.08   36.40
  -9   6   1  245.08   36.40
   9   6  -1  290.37   28.00
   9   6  -1  265.47   38.00
  -8  -6   1  150.68   24.40
   8  -6  -1  184.38   36.40
   8  -6  -1  170.28   33.10
   8  -6  -1  160.38   31.50
   8  -6  -1  112.49   25.30
  -8  -6   1  125.99   23.30
   8   6  -1  111.49   33.30
  -8   6   1  111.59   24.50
  -8   6   1  152.58   26.60
  -8   6   1  145.09   30.50
  -8   6   1  152.18   23.90
   8   6  -1   97.29   18.70
   8   6  -1  130.49   26.00
  -7  -6   1  707.23   58.89
   7  -6  -1  747.13   62.29
  -7  -6   1  648.34   55.59
   7  -6  -1  688.43   62.09
   7  -6  -1  696.13   69.69
  -7   6   1  675.03   59.49
   7   6  -1  693.83   60.19
   7   6  -1  603.24   58.79
  -7   6   1  708.13   54.39
  -7   6   1  684.53   52.69
   7   6  -1  827.22   53.79
  -7   6   1  691.43   56.09
   6  -6  -1   53.49   19.90
  -6  -6   1   27.40   13.60
  -6  -6   1   32.60   18.00
   6  -6  -1   20.90   20.40
   6  -6  -1   33.10   20.20
  -6   6   1   26.90   10.40
  -6   6   1   25.40    5.70
  -6   6   1   21.20   17.30
  -6   6   1   29.90   11.90
   6   6  -1   24.20   13.40
   6   6  -1   10.80   16.40
  -6   6   1   24.90    5.80
   6   6  -1   24.20   15.80
  -5  -6   1    3.20   12.40
   5  -6  -1   22.70   17.90
   5  -6  -1   11.10   14.50
   5  -6  -1   14.30   17.20
   5  -6  -1    9.10   16.30
  -5  -6   1   10.20   12.60
  -5   6   1   25.50    7.60
   5   6  -1   27.00   13.60
   5   6  -1   28.50   14.80
  -5   6   1   23.40    8.50
  -5   6   1   21.20    9.70
   5   6  -1    4.90   12.80
  -5   6   1   28.60   14.90
   4  -6  -1   -2.10   12.40
  -4  -6   1    7.20   11.50
  -4  -6   1   -4.20    9.30
   4  -6  -1   -8.50    8.30
  -4  -6   1    9.40   10.40
   4  -6  -1   18.30   13.60
   4  -6  -1  -17.20   14.70
   4  -6  -1   -7.90   11.40
   4   6  -1  -14.90    9.80
  -4   6   1    7.60    7.20
  -4   6   1    0.20   11.80
  -4   6   1   -7.80    7.00
  -4   6   1   12.00    7.00
   4   6  -1    4.80   12.20
   4   6  -1   -3.10    9.80
  -4   6   1   -4.60    6.10
  -3  -6   1    8.00    7.00
   3  -6  -1   19.00   10.80
   3  -6  -1   14.20   12.10
  -3  -6   1    5.00   10.60
   3  -6  -1    1.50   12.00
   3  -6  -1   26.40   12.80
  -3  -6   1   -3.70    8.20
   3  -6  -1   25.80    7.20
  -3   6   1    9.30    4.80
   3   6  -1    6.80    9.50
  -3   6   1    9.80    5.50
   3   6  -1    0.70   10.90
  -3   6   1    1.60   10.00
  -3   6   1   27.20    7.70
  -3   6   1    9.40    7.90
   2  -6  -1   35.40    9.40
  -2  -6   1   26.00   11.30
  -2  -6   1   31.80    8.50
   2  -6  -1   36.90   12.20
  -2  -6   1   47.50    7.50
  -2  -6   1   14.90    8.90
   2  -6  -1   35.60   12.40
   2  -6  -1   38.90    7.10
  -2   6   1   34.30    9.70
  -2   6   1   27.00    7.90
   2   6  -1   28.80   12.20
  -2   6   1   27.20    7.50
  -2   6   1   31.60    4.70
   2   6  -1   39.90   10.30
   2   6  -1   18.70   10.50
  -1  -6   1   70.19   10.10
   1  -6  -1   64.89    9.80
   1  -6  -1   41.60   11.60
   1  -6  -1   40.20   11.90
  -1  -6   1   56.99    9.90
  -1  -6   1   48.90   13.50
   1  -6  -1   47.60   13.20
   1  -6  -1   48.00    7.20
  -1   6   1   55.29    8.40
   1   6  -1   20.40   10.90
   1   6  -1   38.60    9.10
  -1   6   1   63.99    6.90
  -1   6   1   44.20   10.50
   1   6  -1   52.69   13.70
  -1   6   1   40.80   10.40
   0  -6   1    3.30    6.30
   0  -6   1    5.00    4.30
   0  -6  -1   -3.40    5.50
   0  -6   1    6.10    9.90
   0  -6   1    3.00    3.80
   0  -6  -1   26.50   10.00
   0  -6  -1  -10.90    9.70
   0  -6   1   24.20   10.40
   0  -6  -1   -3.00   10.10
   0  -6  -1    3.40    6.50
   0   6  -1   10.10   10.40
   0   6   1   16.60    9.50
   0   6   1    4.50    4.80
   0   6  -1    4.40    8.70
   0   6  -1   -2.60    6.50
   0   6   1    2.00    6.20
   1  -6   1  193.48   23.20
   1  -6   1  187.18   16.80
  -1  -6  -1  187.28   20.90
   1  -6   1  212.48   16.60
  -1  -6  -1  180.98   21.80
   1  -6   1  165.98   21.90
  -1  -6  -1  179.08   16.50
  -1  -6  -1  200.48   18.30
  -1   6  -1  145.79   22.80
   1   6   1  149.19   17.70
  -1   6  -1  177.58   19.10
  -1   6  -1  190.38   12.40
   1   6   1  173.98   16.30
  -1   6  -1  186.18   16.40
   1   6   1  166.08   21.00
   1   6   1  185.98   22.00
   2  -6   1   10.00    8.10
   2  -6   1    2.70   10.60
  -2  -6  -1    8.30   10.10
  -2  -6  -1   10.60    8.90
  -2  -6  -1   -2.00   12.00
   2  -6   1    1.40    6.10
  -2  -6  -1   -2.30    6.70
   2  -6   1   11.80   12.60
   2   6   1    7.80    8.30
   2   6   1    2.30    6.10
   2   6   1   -6.90   10.90
  -2   6  -1   13.40    7.60
  -2   6  -1    8.30    7.30
   2   6   1   12.10    9.30
   2   6   1   20.80    8.90
  -2   6  -1    2.90   11.50
   3  -6   1  270.57   30.70
  -3  -6  -1  261.17   28.10
  -3  -6  -1  262.97   24.00
  -3  -6  -1  260.27   22.50
   3  -6   1  290.37   27.00
   3  -6   1  295.07   31.40
   3  -6   1  240.08   29.10
   3   6   1  336.77   31.10
  -3   6  -1  249.48   25.20
   3   6   1  259.07   23.60
  -3   6  -1  301.47   23.10
  -3   6  -1  238.78   26.80
  -3   6  -1  269.67   23.60
   3   6   1  280.37   27.50
  -3   6  -1  266.57   29.40
   4  -6   1  193.18   28.40
  -4  -6  -1  170.58   20.80
   4  -6   1  156.68   23.90
   4  -6   1  171.18   25.10
  -4  -6  -1  218.78   26.60
  -4  -6  -1  157.38   20.10
   4  -6   1  160.58   27.90
   4   6   1  127.39   20.70
   4   6   1  181.08   25.40
   4   6   1  225.58   22.90
   4   6   1  161.78   22.10
  -4   6  -1  154.48   25.00
  -4   6  -1  171.78   21.50
  -4   6  -1  173.68   16.70
  -4   6  -1  219.28   18.00
  -5  -6  -1  631.84   55.29
   5  -6   1  632.44   62.49
   5  -6   1  758.62   58.49
  -5  -6  -1  797.62   56.49
   5  -6   1  675.23   60.79
   5  -6   1  700.03   57.99
  -5   6  -1  693.73   56.59
   5   6   1  774.42   55.99
  -5   6  -1  701.13   46.50
  -5   6  -1  719.23   50.99
  -5   6  -1  726.33   59.29
   5   6   1  692.63   57.79
   5   6   1  809.32   54.49
   5   6   1  721.23   51.79
   6  -6   1   -1.30   17.70
   6  -6   1   16.30   21.70
  -6  -6  -1  -20.00   15.90
   6  -6   1    2.50   19.60
   6  -6   1   -0.50   18.50
  -6   6  -1   -6.10   17.40
  -6   6  -1    1.50   10.20
  -6   6  -1   13.70   18.00
   6   6   1  -12.90   11.30
   6   6   1   24.30   18.40
   6   6   1   -6.00   15.40
   6   6   1    0.80   11.30
  -6   6  -1    0.20   11.50
  -7  -6  -1   16.10   20.60
   7  -6   1   27.40   24.10
   7  -6   1   22.70   22.40
  -7  -6  -1   -6.40   17.10
   7  -6   1   24.90   19.90
   7  -6   1   24.90   27.50
   7   6   1   39.20   19.20
  -7   6  -1    6.30   13.50
   7   6   1   -6.70   20.50
   7   6   1   19.30   13.00
  -7   6  -1   19.80   14.20
  -7   6  -1    7.40   21.40
   7   6   1   -9.60   12.70
  -7   6  -1   -4.90   18.10
   8  -6   1    2.00   19.40
  -8  -6  -1  -10.70   16.70
   8  -6   1   31.40   23.30
   8  -6   1   16.40   22.50
   8  -6   1  -16.50   24.00
  -8   6  -1   30.80   28.00
   8   6   1  -15.20   28.30
  -8   6  -1    9.60   21.50
  -8   6  -1   45.00   19.60
   8   6   1  -19.90   13.30
   8   6   1  -12.00   12.80
  -8   6  -1   27.70   24.70
   8   6   1    3.60   14.40
   8   6   1   -6.80   20.90
   9  -6   1    7.00   27.20
  -9  -6  -1   -1.90   18.90
  -9  -6  -1    5.20   22.90
   9  -6   1   36.40   23.30
   9  -6   1   -9.40   20.80
   9  -6   1   30.80   25.40
  -9   6  -1   29.30   27.40
   9   6   1    4.40   28.20
   9   6   1   36.10   13.60
  -9   6  -1  -11.00   22.60
  -9   6  -1    8.60   22.10
   9   6   1   25.60   23.10
  -9   6  -1   36.00   23.70
  10  -6   1   99.09   26.10
  10  -6   1  147.69   32.80
 -10  -6  -1   91.09   28.40
 -10  -6  -1  109.69   26.80
  10  -6   1  127.19   27.00
  10  -6   1   73.79   32.20
  10   6   1   74.59   23.70
 -10   6  -1  126.99   41.50
  10   6   1  100.29   31.10
 -10   6  -1  119.69   27.70
  10   6   1  139.09   36.90
 -10   6  -1  106.89   29.30
 -10   6  -1  131.29   28.40
  11  -6   1  429.16   47.50
  11  -6   1  554.24   66.49
 -11  -6  -1  306.57   49.20
 -11  -6  -1  434.76   52.49
  11  -6   1  306.67   50.89
  11  -6   1  439.06   68.29
 -11   6  -1  386.96   51.29
  11   6   1  431.56   65.99
 -11   6  -1  369.46   48.80
  11   6   1  395.96   65.49
 -11   6  -1  413.06   50.09
  12  -6   1   20.30   34.30
  12  -6   1  -13.70   38.40
 -12  -6  -1   22.80   30.00
  12  -6   1   45.60   27.20
 -12  -6  -1   45.40   28.20
  12  -6   1   67.49   41.60
  12   6   1   61.09   37.70
 -12   6  -1   47.60   28.20
 -12   6  -1   44.90   27.40
 -12   6  -1   37.70   32.90
  12   6   1    5.30   40.90
  13  -6   1  347.67   54.49
  13  -6   1  363.86   61.49
 -13  -6  -1  407.36   61.19
  13  -6   1  272.37   55.29
 -13  -6  -1  251.27   43.00
  13   6   1  402.76   71.89
  13   6   1  347.67   63.79
 -13   6  -1  301.07   51.59
  14  -6   1  119.29   54.49
 -14  -6  -1  -57.99   36.00
  14  -6   1   17.20   42.60
  14  -6   1   91.89   60.69
  14  -6   1   26.90   40.70
 -14   6  -1   65.19   43.80
  14   6   1   20.40   85.89
 -14   6  -1   37.40   42.80
 -15  -6  -1   73.59   52.99
  15  -6   1  316.87   76.49
 -15  -6  -1  186.68   59.19
  15  -6   1  216.48   65.79
  15  -6   1  279.57   67.89
 -15   6  -1  178.48   53.29
  15   6   1  254.27   77.89
 -15   6  -1  231.18   59.29
  15   6   1   78.59   64.89
  16  -6   1   69.59   79.29
 -16  -6  -1   80.89   54.29
  16  -6   1    4.40   59.69
 -16  -6  -1  133.29   60.89
 -16   6  -1   38.10   60.89
 -16   6  -1  -24.40   59.19
  16   6   1   32.00   66.69
  16   6   1   67.89   74.69
  17  -6   1   14.00   81.89
 -17  -6  -1   87.29   67.19
 -17  -6  -1   68.09   63.59
  17  -6   1   24.80   69.89
 -17   6  -1   12.00   64.19
 -17   6  -1    7.20   65.99
  17   6   1  198.78   78.89
  17   6   1   32.30   79.19
 -17  -7   1  -50.89   65.69
 -17  -7   1   60.59   66.19
  17  -7  -1   73.79   92.89
  17  -7  -1  -23.50   72.19
  17   7  -1  -19.50   84.59
  17   7  -1  -55.89   79.19
 -17   7   1  -77.29   60.29
  16  -7  -1 -101.89   55.99
  16  -7  -1   -2.60   56.49
  16  -7  -1   71.59   75.09
 -16  -7   1  -11.10   52.69
 -16  -7   1   13.50   64.29
  16   7  -1  -90.19   69.49
 -16   7   1   11.90   55.69
 -16   7   1  -64.89   55.59
  16   7  -1 -119.49   71.59
  15  -7  -1   16.30   91.59
 -15  -7   1   -9.30   45.90
 -15  -7   1   -2.20   48.40
  15  -7  -1  -41.40   54.39
  15  -7  -1   70.59   62.09
  15   7  -1  -13.00   60.99
  15   7  -1   17.40   62.79
 -15   7   1   94.39   50.29
  14  -7  -1   16.10   52.89
 -14  -7   1   17.90   43.90
  14  -7  -1  104.19   54.09
 -14  -7   1  -45.20   41.60
  14  -7  -1  126.49   61.79
  14  -7  -1   31.50   44.70
 -14   7   1   -8.60   40.20
  14   7  -1  124.99   58.19
  14   7  -1  -40.40   49.60
 -14   7   1  -31.10   37.50
  13  -7  -1   43.10   36.20
 -13  -7   1    4.70   34.80
  13  -7  -1  -26.20   43.90
  13  -7  -1  -39.00   38.00
  13  -7  -1   64.49   51.19
 -13  -7   1   84.59   50.59
 -13   7   1   29.80   34.40
  13   7  -1   62.29   48.50
 -13   7   1   23.20   32.20
  12  -7  -1   82.29   39.40
  12  -7  -1   87.79   38.10
 -12  -7   1   74.69   30.10
  12  -7  -1  129.49   46.70
 -12  -7   1   25.30   35.90
 -12  -7   1   33.90   37.10
  12  -7  -1   79.39   31.70
  12   7  -1   54.09   42.70
 -12   7   1   57.89   31.80
 -12   7   1  124.79   32.30
  12   7  -1  165.28   44.90
 -12   7   1   66.19   27.70
 -12   7   1   76.29   34.20
  11  -7  -1  -39.40   26.80
  11  -7  -1    9.30   25.80
 -11  -7   1    0.20   27.10
 -11  -7   1    9.90   25.20
  11  -7  -1   73.79   37.60
  11  -7  -1   16.70   30.00
 -11   7   1   -5.70   25.30
 -11   7   1   24.90   26.30
 -11   7   1   32.60   23.50
  11   7  -1   16.30   37.30
 -11   7   1   18.60   29.80
 -10  -7   1   11.60   20.50
  10  -7  -1   22.50   28.50
  10  -7  -1   36.20   27.40
  10  -7  -1   24.80   27.10
 -10  -7   1   24.70   26.90
  10  -7  -1  -24.20   28.20
 -10   7   1  -13.50   22.50
  10   7  -1  -21.40   29.70
 -10   7   1   17.10   27.20
 -10   7   1  -17.10   27.70
  10   7  -1   62.59   32.90
 -10   7   1   -3.90   25.30
  10   7  -1   21.50   22.80
  -9  -7   1   15.10   25.00
   9  -7  -1   47.40   24.60
   9  -7  -1   17.50   22.20
  -9  -7   1   10.20   21.90
   9  -7  -1   26.60   27.80
   9  -7  -1   31.20   25.10
   9   7  -1   33.90   24.70
  -9   7   1   45.00   32.50
   9   7  -1  -18.50   29.00
  -9   7   1   45.10   26.50
   9   7  -1   36.40   17.20
  -9   7   1   57.39   27.00
  -9   7   1   13.20   23.50
  -8  -7   1   45.60   28.00
   8  -7  -1   33.00   26.70
   8  -7  -1   23.70   21.50
   8  -7  -1   41.60   23.30
   8  -7  -1   41.20   21.00
  -8  -7   1   42.60   19.50
  -8   7   1   19.70   15.90
  -8   7   1   28.80   22.70
  -8   7   1   24.70   19.60
  -8   7   1   51.89   30.30
   8   7  -1   44.80   22.50
   8   7  -1   61.29   31.50
   8   7  -1   43.20   17.60
   7  -7  -1  234.78   36.70
   7  -7  -1  190.68   32.90
   7  -7  -1  248.78   35.40
  -7  -7   1  156.98   29.40
  -7  -7   1  219.78   34.30
   7   7  -1  223.18   38.10
  -7   7   1  212.78   33.70
   7   7  -1  259.47   37.10
  -7   7   1  164.98   24.00
  -7   7   1  191.08   28.30
  -7   7   1  252.37   40.80
   7   7  -1  203.98   29.20
   6  -7  -1  999.30   75.79
   6  -7  -1  987.10   75.39
   6  -7  -1 1063.29   78.09
  -6  -7   1  958.00   74.09
   6  -7  -1  938.01   75.09
  -6  -7   1  790.02   76.49
   6   7  -1  748.13   67.89
   6   7  -1  897.81   68.29
  -6   7   1  923.21   65.39
   6   7  -1  942.41   72.79
  -6   7   1  869.71   63.19
   5  -7  -1  191.48   30.80
   5  -7  -1  206.48   29.70
   5  -7  -1  223.58   35.10
  -5  -7   1  201.98   31.00
  -5  -7   1  162.48   26.10
   5  -7  -1  216.48   34.80
  -5   7   1  217.48   21.50
  -5   7   1  211.48   20.80
   5   7  -1  157.78   26.50
  -5   7   1  176.98   31.00
  -5   7   1  185.58   21.90
  -5   7   1  186.58   18.50
   5   7  -1  167.88   28.20
   5   7  -1  154.38   26.00
   4  -7  -1  361.46   28.80
  -4  -7   1  361.36   37.50
  -4  -7   1  375.06   29.30
   4  -7  -1  362.26   38.70
  -4  -7   1  279.87   32.30
   4  -7  -1  379.66   41.70
   4  -7  -1  408.46   36.20
  -4   7   1  328.07   26.10
   4   7  -1  393.16   37.80
   4   7  -1  384.86   36.50
  -4   7   1  342.97   30.70
  -4   7   1  373.26   27.10
  -4   7   1  331.97   28.60
  -4   7   1  350.96   40.00
   3  -7  -1   17.70   15.80
   3  -7  -1    3.70   14.40
   3  -7  -1  -17.40   15.40
   3  -7  -1    4.60    7.90
  -3  -7   1   14.50   10.60
  -3  -7   1   -8.50   12.80
  -3  -7   1    7.80    7.00
   3  -7  -1   12.00   11.20
   3   7  -1    4.90   12.70
  -3   7   1   -7.20    5.50
  -3   7   1    2.60    7.70
  -3   7   1    7.20   10.60
  -3   7   1    7.90   15.90
  -3   7   1   11.30   10.40
   3   7  -1  -11.20   13.20
  -2  -7   1  655.73   47.10
   2  -7  -1  648.64   43.60
  -2  -7   1  740.23   55.19
  -2  -7   1  699.13   46.70
   2  -7  -1  634.44   53.19
   2  -7  -1  593.14   52.79
  -2   7   1  582.54   52.89
  -2   7   1  637.74   44.20
  -2   7   1  625.44   41.30
   2   7  -1  581.44   50.59
  -2   7   1  671.53   44.50
   2   7  -1  697.33   52.89
  -2   7   1  613.34   48.70
   1  -7  -1  239.88   31.10
  -1  -7   1  236.78   21.80
  -1  -7   1  246.08   30.00
   1  -7  -1  206.28   27.50
  -1  -7   1  266.67   19.60
   1  -7  -1  193.68   26.50
   1  -7  -1  226.18   19.50
   1  -7  -1  235.58   17.40
   1   7  -1  213.98   21.60
   1   7  -1  190.98   27.20
  -1   7   1  239.58   16.90
  -1   7   1  201.08   16.70
   1   7  -1  228.28   25.70
  -1   7   1  224.48   24.10
  -1   7   1  238.08   28.70
  -1   7   1  201.38   19.20
   0  -7  -1  449.66   30.90
   0  -7   1  418.36   28.80
   0  -7  -1  376.96   39.00
   0  -7   1  413.16   38.50
   0  -7   1  531.25   42.50
   0  -7   1  406.76   31.90
   0  -7  -1  445.96   39.20
   0  -7  -1  391.56   32.00
   0  -7  -1  469.55   41.10
   0   7   1  427.36   39.90
   0   7   1  462.65   32.20
   0   7   1  407.66   37.10
   0   7  -1  418.66   31.60
   0   7   1  404.36   29.80
   0   7  -1  420.46   36.20
   0   7  -1  429.46   40.80
   1  -7   1  415.16   30.90
  -1  -7  -1  408.66   36.40
   1  -7   1  424.26   40.10
   1  -7   1  467.35   30.60
  -1  -7  -1  401.76   39.20
  -1  -7  -1  359.16   30.30
  -1  -7  -1  420.96   32.90
   1  -7   1  403.46   39.20
   1   7   1  395.76   37.80
  -1   7  -1  382.96   34.70
   1   7   1  472.25   32.90
   1   7   1  359.56   36.70
  -1   7  -1  387.16   30.10
  -1   7  -1  472.85   41.50
   1   7   1  395.86   30.70
   2  -7   1   78.89   18.80
  -2  -7  -1   92.29   18.90
   2  -7   1   57.29   18.30
  -2  -7  -1   69.39   14.40
   2  -7   1   86.49   12.70
  -2  -7  -1   96.39   14.60
   2  -7   1   69.59   12.60
  -2   7  -1   81.09   13.40
  -2   7  -1   81.69   21.50
   2   7   1   83.39   18.00
  -2   7  -1   78.09   14.90
   2   7   1   55.99   17.00
  -2   7  -1   81.49   12.20
  -2   7  -1   72.99    8.30
  -3  -7  -1  579.04   38.80
   3  -7   1  505.05   51.39
   3  -7   1  600.64   44.40
  -3  -7  -1  636.64   50.49
   3  -7   1  527.65   50.69
  -3  -7  -1  575.14   42.80
  -3   7  -1  534.15   40.50
  -3   7  -1  529.95   42.70
  -3   7  -1  572.84   51.89
   3   7   1  587.54   49.00
   3   7   1  517.75   40.10
   3   7   1  545.65   46.20
  -3   7  -1  645.04   49.20
  -3   7  -1  546.65   37.90
  -4  -7  -1   63.29   20.10
  -4  -7  -1  101.79   16.50
   4  -7   1  102.89   23.40
  -4  -7  -1   51.59   14.10
   4  -7   1   83.89   23.20
   4  -7   1   63.59   16.00
  -4   7  -1   73.09   12.50
  -4   7  -1   78.59   25.20
   4   7   1   65.79   19.40
  -4   7  -1   80.29   14.50
  -4   7  -1   52.29   13.50
   4   7   1   60.39   13.60
   4   7   1   81.49   18.20
  -5  -7  -1   60.19   26.20
   5  -7   1   33.80   21.90
   5  -7   1   62.99   21.70
   5  -7   1   61.99   18.50
  -5  -7  -1   46.20   18.40
  -5   7  -1   60.19   27.40
  -5   7  -1   44.80   11.80
   5   7   1   32.80   16.60
   5   7   1   46.70   17.20
   5   7   1   33.00   13.60
  -5   7  -1   52.69   11.10
   6  -7   1  108.69   28.10
   6  -7   1   82.89   25.40
   6  -7   1   90.99   22.30
  -6  -7  -1   55.09   22.60
   6  -7   1   46.90   24.70
  -6  -7  -1   76.79   24.20
   6   7   1   89.69   22.60
  -6   7  -1  117.39   19.10
  -6   7  -1   97.89   10.80
  -6   7  -1  118.09   34.20
  -6   7  -1  101.49   17.10
   6   7   1   74.79   19.00
   6   7   1   89.49   19.90
   7  -7   1   10.20   20.10
   7  -7   1   16.20   20.40
  -7  -7  -1   16.20   21.30
   7  -7   1   33.70   28.30
  -7  -7  -1   24.80   17.40
   7  -7   1   35.40   24.10
  -7   7  -1   11.00   21.30
  -7   7  -1    5.80   14.20
   7   7   1    7.30   21.60
  -7   7  -1   -3.80   26.10
   7   7   1   11.20   15.70
  -7   7  -1   23.10   14.20
   7   7   1   54.19   22.30
   8  -7   1   18.50   22.30
   8  -7   1   23.20   26.70
  -8  -7  -1   -1.90   18.10
  -8  -7  -1    8.80   20.50
   8  -7   1   31.70   23.80
   8  -7   1   26.40   22.20
   8   7   1  -14.40   47.90
   8   7   1  -20.70   21.60
  -8   7  -1   -1.60   18.50
  -8   7  -1   15.20   22.20
  -8   7  -1   33.20   26.90
  -8   7  -1   45.20   26.30
   8   7   1   69.69   17.00
   9  -7   1   83.79   30.70
   9  -7   1   35.30   22.60
  -9  -7  -1   35.40   23.30
   9  -7   1   61.79   27.00
  -9  -7  -1   54.29   22.60
   9  -7   1   46.70   22.40
  -9   7  -1   73.79   26.50
   9   7   1   32.00   16.80
  -9   7  -1    1.40   21.90
  -9   7  -1   52.09   26.80
  -9   7  -1   32.30   29.60
   9   7   1   57.29   29.20
   9   7   1   24.30   30.70
 -10  -7  -1  287.77   44.40
  10  -7   1  443.56   62.39
  10  -7   1  351.86   51.89
  10  -7   1  383.16   52.99
 -10  -7  -1  369.36   46.40
  10  -7   1  346.97   46.80
 -10   7  -1  376.86   44.70
 -10   7  -1  443.86   52.09
 -10   7  -1  360.36   47.20
  10   7   1  401.86   60.79
 -10   7  -1  297.37   44.70
 -11  -7  -1  -18.90   27.50
  11  -7   1   55.19   27.00
  11  -7   1   91.89   35.70
  11  -7   1   48.40   28.80
 -11  -7  -1   37.80   27.00
  11  -7   1  108.09   41.60
  11   7   1   56.09   35.60
 -11   7  -1   20.90   28.60
 -11   7  -1   70.69   32.40
 -11   7  -1   39.70   26.50
 -11   7  -1   44.10   26.40
  12  -7   1   80.09   47.30
 -12  -7  -1    4.10   34.90
 -12  -7  -1   32.80   30.00
  12  -7   1  106.59   38.60
  12  -7   1   78.39   40.40
  12  -7   1  108.89   36.20
 -12   7  -1   53.89   32.80
 -12   7  -1   67.19   34.50
 -12   7  -1   56.29   31.50
 -12   7  -1   59.69   31.70
  12   7   1  101.39   44.30
  12   7   1   67.29   43.60
  13  -7   1  -55.99   63.39
  13  -7   1   28.00   39.20
  13  -7   1   16.90   43.10
 -13  -7  -1   28.10   33.80
  13  -7   1   -7.10   50.99
 -13  -7  -1   54.59   35.10
  13   7   1  -61.59   52.19
 -13   7  -1   -1.80   34.90
 -13   7  -1   18.30   36.20
  14  -7   1   74.49   65.69
  14  -7   1   13.00   57.99
  14  -7   1   52.79   47.30
 -14  -7  -1  -22.70   40.90
  14   7   1   75.79   58.09
 -14   7  -1   84.39   42.90
 -14   7  -1   34.80   45.30
  14   7   1  103.89   82.79
  15  -7   1  181.48   62.99
  15  -7   1   93.09   73.29
  15  -7   1   29.90   70.19
 -15  -7  -1  102.99   54.59
 -15  -7  -1  152.88   46.00
 -15   7  -1  109.39   58.69
  15   7   1  348.47   80.69
 -15   7  -1   42.60   54.79
  15   7   1  104.09   74.79
 -16  -7  -1   22.60   61.89
 -16  -7  -1  -54.29   60.09
  16  -7   1   63.69   77.79
  16  -7   1  118.39   60.49
 -16   7  -1   18.20   58.09
 -16   7  -1  128.59   63.79
  16   7   1  206.18   84.39
  16   7   1   18.10   81.69
  17  -7   1    4.80   89.09
  17  -7   1  184.58   74.89
 -17  -7  -1  -32.60   83.29
 -17  -7  -1   88.29  115.49
 -17   7  -1  -16.20   95.39
  17   7   1  -59.79   87.19
 -17   7  -1  -11.40   63.39
  17   7   1   97.49   94.79
  17  -8  -1  -52.69   96.09
 -17  -8   1   -3.00   81.19
 -17  -8   1  -81.79   74.69
  17  -8  -1  152.28   78.69
  17   8  -1 -108.69   94.09
  17   8  -1 -173.08   87.19
  16  -8  -1  -50.79   75.39
  16  -8  -1   33.60   63.69
  16  -8  -1   29.30   79.59
  16  -8  -1    4.50   59.89
 -16  -8   1  -29.30   56.59
 -16  -8   1  103.09   75.19
  16   8  -1  113.19   86.79
  16   8  -1   28.40   82.59
 -16   8   1   15.60   59.29
 -15  -8   1   71.69   54.09
 -15  -8   1  -36.20   47.10
  15  -8  -1   80.09   56.79
  15  -8  -1   21.10   63.09
  15  -8  -1  -13.40   62.29
  15  -8  -1  -27.60   54.39
  15   8  -1   33.20   73.79
  15   8  -1   53.59   74.39
 -14  -8   1  256.07   57.49
  14  -8  -1  213.08   62.19
  14  -8  -1  245.58   58.69
  14  -8  -1  233.68   65.99
 -14  -8   1   97.59   52.59
  14  -8  -1  211.48   64.49
  14   8  -1  275.87   71.49
 -14   8   1  272.87   47.60
  14   8  -1  184.58   60.39
 -14   8   1  218.98   50.39
  13  -8  -1   92.89   49.50
 -13  -8   1  106.99   37.90
 -13  -8   1    8.70   43.60
  13  -8  -1   27.90   50.89
  13  -8  -1  -20.40   42.60
  13   8  -1  -42.00   61.49
  13   8  -1   43.10   47.80
 -13   8   1   41.40   32.60
 -13   8   1    3.10   36.50
  12  -8  -1  145.29   40.30
  12  -8  -1  181.48   39.10
 -12  -8   1  116.29   39.90
 -12  -8   1  103.29   35.20
 -12  -8   1  147.29   36.10
  12  -8  -1   57.19   42.80
 -12   8   1  209.18   37.00
 -12   8   1  132.39   35.90
 -12   8   1  110.19   36.60
 -12   8   1  139.19   32.40
  12   8  -1  147.89   47.10
 -11  -8   1   15.90   28.60
  11  -8  -1    1.40   34.40
  11  -8  -1   22.60   31.50
  11  -8  -1  -20.10   31.40
  11  -8  -1   37.30   40.90
 -11  -8   1   17.60   28.70
 -11   8   1   31.30   24.70
 -11   8   1   48.10   32.50
  11   8  -1    6.80   35.30
 -11   8   1   17.80   26.20
 -11   8   1   27.90   28.60
  10  -8  -1  125.09   32.40
 -10  -8   1   91.89   27.30
  10  -8  -1  159.88   38.30
 -10  -8   1  114.39   27.70
  10  -8  -1  120.39   32.60
  10  -8  -1   42.30   27.30
  10   8  -1  138.59   35.50
  10   8  -1  163.38   36.20
 -10   8   1   78.89   29.50
 -10   8   1  124.49   30.70
 -10   8   1  133.69   30.60
 -10   8   1  103.79   30.20
  -9  -8   1   33.50   20.00
   9  -8  -1   -1.10   25.10
  -9  -8   1    2.30   24.20
   9  -8  -1   -6.40   29.40
   9  -8  -1   27.90   23.60
   9  -8  -1   65.49   28.20
   9   8  -1   54.09   20.10
  -9   8   1   23.30   26.90
  -9   8   1   21.40   26.80
   9   8  -1   -9.30   30.40
  -9   8   1    5.70   23.10
   9   8  -1   57.49   29.20
   8  -8  -1   29.10   25.20
   8  -8  -1   25.80   21.20
   8  -8  -1   43.90   23.20
   8  -8  -1    1.10   27.10
  -8  -8   1   27.60   21.50
  -8  -8   1   32.10   18.80
   8   8  -1   11.00   24.80
  -8   8   1   15.70   26.00
   8   8  -1   60.49   20.80
  -8   8   1   25.20   20.70
  -8   8   1   25.00   22.20
   8   8  -1   24.30   27.80
  -8   8   1   73.59   16.60
   7  -8  -1   33.80   21.40
   7  -8  -1   76.39   23.10
  -7  -8   1   39.40   21.20
  -7  -8   1   48.80   20.20
   7  -8  -1   74.09   22.70
  -7   8   1   38.80   16.40
  -7   8   1   37.40   13.10
   7   8  -1   64.39   21.60
  -7   8   1   44.10    8.70
   7   8  -1   72.49   21.50
   7   8  -1   62.79   25.90
  -7   8   1   52.99    9.40
  -7   8   1   44.10   21.60
  -6  -8   1   23.20   22.60
   6  -8  -1   12.70   23.90
   6  -8  -1   39.50   21.40
  -6  -8   1   35.80   20.10
   6  -8  -1   29.50   22.00
   6  -8  -1   12.40   20.70
  -6   8   1   26.20   12.50
  -6   8   1   46.50   20.40
   6   8  -1   34.40   18.00
   6   8  -1   15.40   22.10
  -6   8   1   32.00   11.30
   6   8  -1   13.90   19.60
  -6   8   1   18.60    9.80
  -5  -8   1  211.78   31.10
  -5  -8   1  269.07   28.50
   5  -8  -1  229.48   36.80
   5  -8  -1  257.37   37.40
   5  -8  -1  197.28   35.70
   5  -8  -1  301.47   39.20
  -5  -8   1  239.88   38.80
  -5   8   1  265.47   38.30
   5   8  -1  257.77   37.40
  -5   8   1  242.78   22.00
   5   8  -1  261.07   35.60
  -5   8   1  270.87   24.10
  -5   8   1  244.08   24.30
  -4  -8   1  358.56   41.70
   4  -8  -1  326.37   38.30
   4  -8  -1  257.67   37.80
  -4  -8   1  334.57   26.70
   4  -8  -1  393.26   43.50
   4  -8  -1  299.27   26.70
  -4  -8   1  382.26   33.50
   4  -8  -1  305.67   33.90
   4   8  -1  335.37   40.20
  -4   8   1  292.87   24.60
  -4   8   1  282.77   37.40
  -4   8   1  313.87   27.50
   4   8  -1  325.97   39.40
  -4   8   1  266.57   29.00
   3  -8  -1  166.08   21.50
  -3  -8   1  186.88   22.00
  -3  -8   1  149.29   13.90
   3  -8  -1  164.68   17.10
   3  -8  -1  104.39   24.50
  -3   8   1  149.19   21.20
  -3   8   1  155.78   17.90
   3   8  -1  149.99   27.80
  -3   8   1  168.88   23.20
   3   8  -1  210.88   31.70
  -3   8   1  183.58   31.70
  -3   8   1  136.19   13.20
   2  -8  -1  -22.70   34.90
  -2  -8   1    3.40    9.70
  -2  -8   1   10.80   11.00
  -2  -8   1   29.80   20.60
   2  -8  -1   -0.60    8.10
  -2   8   1   12.80   13.80
   2   8  -1  -19.30   16.70
  -2   8   1    4.00   18.20
  -2   8   1    2.40    5.00
  -2   8   1   -9.20    7.50
   2   8  -1   -9.30   15.80
  -2   8   1    7.20    7.70
  -1  -8   1  203.18   22.80
  -1  -8   1  253.17   20.20
   1  -8  -1  209.48   32.90
   1  -8  -1  196.48   36.70
   1  -8  -1  219.58   18.40
   1  -8  -1  244.98   20.60
  -1   8   1  223.08   20.50
   1   8  -1  222.58   26.20
   1   8  -1  240.08   30.80
   1   8  -1  225.28   34.30
  -1   8   1  233.18   17.50
   0  -8   1   92.69   15.90
   0  -8   1  115.69   11.20
   0  -8  -1   79.99   19.20
   0  -8  -1   98.99   13.60
   0  -8  -1   85.59   15.00
   0  -8  -1   80.59   29.10
   0  -8   1   68.59   21.20
   0   8  -1  106.79   16.30
   0   8  -1   85.29   28.10
   0   8  -1   60.59   20.90
   0   8   1   82.59   21.40
   0   8   1   80.49   13.20
   0   8   1   73.69   23.40
   0   8   1   97.99   12.10
  -1  -8  -1  -11.90    8.60
   1  -8   1   -8.90    8.40
   1  -8   1   -6.00   20.40
  -1  -8  -1   11.20   15.70
   1  -8   1  -10.10    7.90
  -1  -8  -1  -22.20   11.00
   1   8   1   -0.90    9.80
   1   8   1  -17.50   15.80
   1   8   1   -0.10    9.30
   1   8   1   -9.20   16.50
  -1   8  -1    5.70    8.70
   2  -8   1   70.49   22.50
   2  -8   1   97.59   22.90
   2  -8   1   56.49   12.80
  -2  -8  -1   30.90   19.20
  -2  -8  -1   78.99   13.20
   2  -8   1   83.59   13.50
  -2   8  -1   67.09   16.60
  -2   8  -1   33.00   21.80
   2   8   1   19.30   19.00
   2   8   1   63.89   21.20
  -2   8  -1   57.59   11.00
  -2   8  -1   38.00   10.30
   3  -8   1  466.65   40.20
   3  -8   1  441.76   50.99
  -3  -8  -1  541.15   47.90
  -3  -8  -1  453.05   38.20
   3  -8   1  495.85   47.70
   3   8   1  494.25   48.00
   3   8   1  426.16   44.80
  -3   8  -1  438.26   32.00
  -3   8  -1  479.85   35.90
  -3   8  -1  488.35   39.50
  -3   8  -1  495.45   48.50
   4  -8   1 1115.69   85.39
   4  -8   1 1174.28   80.49
   4  -8   1 1097.69   85.29
  -4  -8  -1 1057.09   77.89
  -4  -8  -1 1103.69   73.59
   4  -8   1 1155.38   85.89
  -4  -8  -1 1297.77   85.89
  -4   8  -1 1038.00   75.09
  -4   8  -1 1087.19   75.09
  -4   8  -1 1152.18   85.79
   4   8   1 1072.29   75.39
  -4   8  -1 1067.09   71.99
   4   8   1 1017.20   84.89
   4   8   1 1096.29   82.99
   5  -8   1  408.06   47.30
   5  -8   1  438.66   47.90
  -5  -8  -1  442.36   43.90
   5  -8   1  468.95   49.00
   5  -8   1  350.66   45.40
  -5  -8  -1  380.36   43.30
   5   8   1  483.45   40.30
  -5   8  -1  394.56   45.50
   5   8   1  495.35   44.80
   5   8   1  483.15   48.90
  -5   8  -1  419.46   33.70
  -5   8  -1  463.55   34.30
   6  -8   1  231.88   36.50
   6  -8   1  219.78   37.40
   6  -8   1  290.37   40.90
  -6  -8  -1  333.37   35.10
   6  -8   1  179.38   36.80
  -6  -8  -1  261.67   33.90
   6   8   1  237.88   32.60
  -6   8  -1  212.88   36.00
  -6   8  -1  262.67   21.70
   6   8   1  243.48   33.80
  -6   8  -1  203.48   26.40
   6   8   1  239.58   38.20
  -6   8  -1  276.27   28.70
  -6   8  -1  265.17   40.00
   7  -8   1  147.49   34.10
   7  -8   1  200.18   32.60
   7  -8   1  138.59   28.10
  -7  -8  -1  170.28   28.30
  -7  -8  -1  143.99   27.60
   7  -8   1  170.68   31.10
   7   8   1  126.69   30.90
  -7   8  -1  166.78   33.10
  -7   8  -1  169.38   40.80
  -7   8  -1  160.18   25.30
  -7   8  -1  149.99   22.90
   7   8   1  171.78   29.60
   7   8   1  138.29   25.80
   8  -8   1  484.45   47.00
  -8  -8  -1  405.36   44.10
  -8  -8  -1  406.66   42.60
   8  -8   1  463.45   55.49
   8  -8   1  380.26   55.39
   8  -8   1  324.97   46.90
  -8   8  -1  366.36   46.30
   8   8   1  467.45   41.50
  -8   8  -1  382.96   42.20
  -8   8  -1  336.17   51.29
   8   8   1  333.97   48.10
  -8   8  -1  408.86   44.80
   9  -8   1   37.50   25.60
   9  -8   1    7.00   29.40
   9  -8   1   20.00   30.80
  -9  -8  -1   33.10   25.00
   9  -8   1    5.30   24.20
  -9  -8  -1    8.70   21.50
  -9   8  -1   15.50   26.00
   9   8   1   -6.70   27.60
  -9   8  -1   -4.40   25.90
   9   8   1  -18.80   20.10
   9   8   1   33.60   28.90
  -9   8  -1   35.50   27.80
  10  -8   1  236.58   42.60
  10  -8   1  299.47   47.00
 -10  -8  -1  312.77   42.90
  10  -8   1  200.88   41.00
  10  -8   1  278.07   44.50
 -10  -8  -1  271.77   41.40
 -10   8  -1  244.68   40.60
 -10   8  -1  289.27   47.40
 -10   8  -1  288.97   41.10
  10   8   1  281.87   44.70
 -10   8  -1  286.47   45.90
  11  -8   1   -1.70   30.70
  11  -8   1  -14.60   29.90
 -11  -8  -1   10.90   26.50
  11  -8   1    6.30   41.90
 -11  -8  -1  -41.80   26.30
 -11   8  -1  -26.70   26.50
 -11   8  -1   26.00   28.00
  11   8   1    8.60   36.50
 -11   8  -1   39.60   28.70
 -11   8  -1   -1.50   31.40
  12  -8   1   20.80   51.79
 -12  -8  -1   19.00   31.40
  12  -8   1    9.70   34.60
  12  -8   1  -26.00   37.40
  12  -8   1   32.20   43.10
 -12   8  -1   -5.50   35.90
 -12   8  -1   19.50   31.90
 -12   8  -1  -59.09   29.70
 -12   8  -1   32.30   34.80
  12   8   1   42.20   44.50
  13  -8   1  -66.89   45.50
 -13  -8  -1   28.30   41.90
  13  -8   1   30.40   47.60
  13  -8   1   38.50   54.69
 -13  -8  -1  -65.89   34.40
  13  -8   1   88.39   63.49
 -13   8  -1   41.80   37.60
 -13   8  -1   29.70   37.20
  13   8   1   57.09   55.09
  13   8   1   81.39   55.29
  14  -8   1  -29.80   64.79
  14  -8   1   28.90   65.79
 -14  -8  -1  -39.60   39.90
  14  -8   1   86.79   50.19
  14  -8   1  -46.20   76.29
  14   8   1   27.60   64.99
 -14   8  -1   84.59   45.60
 -14   8  -1  -41.00   42.90
  14   8   1   59.09   92.69
  15  -8   1   24.10   73.39
  15  -8   1  119.49   73.59
  15  -8   1  -60.79   55.79
 -15  -8  -1   -5.40   54.29
  15  -8   1   43.90   58.79
 -15  -8  -1   48.70   48.60
  15   8   1   47.90   67.59
 -15   8  -1  -38.10   78.39
  15   8   1   94.89   72.89
 -16  -8  -1   -3.90   66.69
  16  -8   1   41.80   83.09
  16  -8   1  -93.69   83.99
  16  -8   1  102.89   61.09
 -16  -8  -1   -8.60   58.49
  16   8   1   -9.50   82.79
  16   8   1   39.90   80.19
  16  -9  -1  166.68   77.49
 -16  -9   1    4.90   65.39
 -16  -9   1  -61.29   62.39
  16  -9  -1  -28.80   67.59
  16  -9  -1  -51.69   85.59
  16  -9  -1   23.80   63.59
  16   9  -1   23.00   93.59
  16   9  -1  116.49   84.89
  15  -9  -1  173.38   66.09
  15  -9  -1  170.48   77.79
 -15  -9   1   89.79   57.09
  15  -9  -1   98.19   79.29
  15  -9  -1  210.98   66.99
 -15  -9   1  210.58   58.39
  15   9  -1  221.68   81.79
  15   9  -1  283.17   75.99
  14  -9  -1  -13.10   53.59
 -14  -9   1   48.90   57.39
 -14  -9   1   -7.00   48.00
  14  -9  -1  -29.80   49.70
  14  -9  -1  -44.70   66.39
  14  -9  -1   77.29   67.39
 -14   9   1   -7.10   77.59
  14   9  -1  -61.29   61.69
  14   9  -1    5.50   60.89
  13  -9  -1  190.58   61.09
  13  -9  -1   28.40  105.79
 -13  -9   1   91.99   49.20
  13  -9  -1  111.09   58.69
  13  -9  -1  175.08   52.09
 -13  -9   1  124.19   54.99
  13   9  -1  105.09   58.69
  13   9  -1   67.19   54.39
 -13   9   1   80.99   42.10
  12  -9  -1   92.69   43.30
  12  -9  -1   75.19   46.20
 -12  -9   1   77.89   47.40
 -12  -9   1  104.19   36.30
  12  -9  -1  114.19   52.59
  12  -9  -1    3.00   39.40
 -12   9   1    8.50   36.70
 -12   9   1   63.59   33.50
 -12   9   1   40.90   34.50
  12   9  -1   26.70   40.60
 -12   9   1   34.20   31.30
 -11  -9   1  162.08   37.10
  11  -9  -1  115.39   41.80
  11  -9  -1  161.48   38.50
  11  -9  -1   64.29   40.80
  11  -9  -1  132.29   37.70
 -11  -9   1   79.09   33.10
  11   9  -1  135.99   45.40
 -11   9   1  158.08   39.30
 -11   9   1  149.88   34.50
 -11   9   1   77.79   32.70
 -11   9   1  132.79   31.40
 -10  -9   1  144.49   36.50
 -10  -9   1  151.18   33.10
  10  -9  -1  169.78   42.50
  10  -9  -1  167.68   38.30
  10  -9  -1  186.18   39.70
  10  -9  -1  118.99   35.10
 -10   9   1  153.68   37.50
  10   9  -1  146.69   39.20
 -10   9   1  137.99   35.40
  10   9  -1  167.28   51.29
 -10   9   1  173.28   34.10
 -10   9   1  168.18   34.60
   9  -9  -1   35.80   26.10
   9  -9  -1   47.10   30.80
  -9  -9   1  -23.50   25.80
   9  -9  -1   29.00   31.90
  -9  -9   1   40.50   22.70
   9  -9  -1   46.70   31.50
  -9   9   1   90.39   28.50
   9   9  -1   38.80   25.50
  -9   9   1  -11.30   21.20
   9   9  -1   50.69   38.70
  -9   9   1   35.00   28.00
   9   9  -1   65.29   36.70
   8  -9  -1  130.09   34.40
  -8  -9   1   82.69   25.70
  -8  -9   1   37.00   23.00
   8  -9  -1   31.60   26.70
   8  -9  -1   79.59   26.80
   8  -9  -1   50.49   26.50
  -8   9   1  109.09   27.00
  -8   9   1   62.29   21.60
   8   9  -1   48.80   37.60
   8   9  -1   75.69   29.20
  -8   9   1   82.69   28.00
   8   9  -1   92.99   34.80
  -8   9   1   54.59   16.90
  -7  -9   1   68.69   21.20
  -7  -9   1   82.29   24.60
   7  -9  -1   82.19   25.30
   7  -9  -1  113.49   30.90
   7  -9  -1   53.19   27.90
   7  -9  -1   85.39   36.90
  -7   9   1  104.69   27.80
  -7   9   1   79.99   17.90
  -7   9   1   56.79   14.50
   7   9  -1   31.10   32.90
   7   9  -1   83.59   30.50
   7   9  -1   39.80   23.20
  -7   9   1   78.99   12.00
   6  -9  -1  848.52   70.89
  -6  -9   1  806.92   68.59
  -6  -9   1  856.61   67.59
   6  -9  -1  815.52   73.19
   6  -9  -1  897.71   72.49
   6  -9  -1  861.71   71.39
  -6   9   1  753.12   56.09
  -6   9   1  723.63   59.99
  -6   9   1  858.11   57.19
   6   9  -1  757.62   80.19
  -6   9   1  820.12   71.49
   5  -9  -1  326.87   40.60
   5  -9  -1  336.27   41.50
   5  -9  -1  332.57   40.00
   5  -9  -1  326.27   40.10
  -5  -9   1  379.06   38.90
  -5  -9   1  295.97   29.40
  -5   9   1  303.17   28.90
  -5   9   1  292.37   25.50
  -5   9   1  287.27   27.10
  -5   9   1  336.67   39.60
  -5   9   1  330.57   29.60
  -4  -9   1  577.24   39.50
  -4  -9   1  509.65   48.60
   4  -9  -1  604.74   49.20
   4  -9  -1  541.75   52.19
   4  -9  -1  555.84   41.20
  -4  -9   1  656.33   54.29
   4  -9  -1  620.04   54.89
  -4   9   1  578.34   41.60
  -4   9   1  652.83   54.69
   4   9  -1  549.45   61.79
   4   9  -1  647.94   60.39
  -4   9   1  481.15   41.60
  -4   9   1  565.44   44.50
  -4   9   1  513.65   38.20
  -3  -9   1  160.48   25.60
  -3  -9   1  144.59   27.30
   3  -9  -1  168.98   19.20
   3  -9  -1  175.48   28.70
   3  -9  -1  169.58   29.40
   3   9  -1  152.98   32.00
  -3   9   1  168.58   23.60
  -3   9   1  180.98   19.60
  -3   9   1  169.08   14.30
   3   9  -1  228.38   36.80
  -3   9   1  192.88   30.60
  -3   9   1  177.08   22.80
   2  -9  -1  665.63   48.40
   2  -9  -1  750.42   62.89
  -2  -9   1  768.22   53.99
  -2  -9   1  705.33   63.39
   2  -9  -1  729.53   61.69
  -2  -9   1  715.23   51.69
   2   9  -1  664.03   60.89
  -2   9   1  723.03   61.09
  -2   9   1  771.22   46.00
  -2   9   1  704.33   48.00
  -2   9   1  718.03   54.99
   2   9  -1  619.84   61.99
  -2   9   1  713.23   48.90
  -1  -9   1  241.38   27.20
  -1  -9   1  233.58   34.80
  -1  -9   1  277.57   24.30
   1  -9  -1  292.07   37.40
   1  -9  -1  197.08   35.40
   1  -9  -1  296.47   24.20
  -1   9   1  300.17   21.30
  -1   9   1  319.07   24.80
   1   9  -1  300.57   38.20
  -1   9   1  309.97   34.20
  -1   9   1  245.38   36.10
   1   9  -1  289.77   34.50
   0  -9  -1  144.99   17.20
   0  -9   1  158.48   19.60
   0  -9   1  126.89   26.10
   0  -9  -1  139.89   26.40
   0  -9   1  185.68   14.80
   0  -9   1  156.38   28.20
   0  -9  -1  178.78   29.50
   0  -9  -1  143.09   20.10
   0   9   1  220.08   29.30
   0   9  -1  118.29   20.00
   0   9  -1  135.89   27.90
   0   9   1  142.59   16.20
   0   9   1  173.58   18.90
   0   9  -1  147.49   24.60
   0   9   1  133.89   27.20
   1  -9   1   76.59   12.50
  -1  -9  -1   50.19   12.20
   1  -9   1   46.30   19.90
   1  -9   1   12.50   20.70
  -1  -9  -1   38.30   18.30
  -1  -9  -1   61.29   21.50
  -1  -9  -1   29.10   20.30
   1   9   1   23.10   12.40
   1   9   1   54.79   22.40
   1   9   1   46.20   12.30
  -1   9  -1   47.10   11.00
   1   9   1   64.79   21.40
  -1   9  -1   52.39   15.90
  -1   9  -1   48.70   19.70
   2  -9   1  -13.10   17.20
  -2  -9  -1  -21.90   11.10
   2  -9   1    1.40   12.00
  -2  -9  -1   -0.10   16.10
   2  -9   1    8.10   18.10
   2  -9   1   -1.00    9.40
  -2   9  -1   10.70   13.40
  -2   9  -1    2.10   17.60
   2   9   1  -19.40   22.60
   2   9   1    0.40   22.30
  -2   9  -1    9.10    9.90
  -3  -9  -1  128.49   26.80
   3  -9   1  129.99   20.60
   3  -9   1  150.48   26.30
   3  -9   1  117.29   27.90
  -3  -9  -1  127.69   21.90
  -3   9  -1  164.28   29.00
  -3   9  -1  138.89   20.40
   3   9   1  157.18   32.90
  -3   9  -1  109.19   19.30
   3   9   1  195.38   35.30
  -3   9  -1   93.09   30.60
  -4  -9  -1   22.90   16.20
   4  -9   1   12.10   17.40
   4  -9   1  -23.70   17.60
  -4  -9  -1   -5.60   19.10
   4  -9   1    6.50   18.40
  -4   9  -1    1.10   15.70
   4   9   1   43.20   30.60
   4   9   1   -4.70   12.10
  -4   9  -1    7.60   11.70
  -4   9  -1  -30.80   17.80
   4   9   1  -12.40   26.60
   5  -9   1  951.50   79.19
   5  -9   1  935.51   76.99
  -5  -9  -1 1004.90   77.49
   5  -9   1  944.41   78.79
   5  -9   1  947.71   75.69
  -5  -9  -1  951.20   78.89
  -5   9  -1  947.11   65.49
  -5   9  -1  919.51   64.29
  -5   9  -1 1028.00   78.39
   5   9   1  913.61   69.19
   6  -9   1  271.87   42.90
   6  -9   1  266.07   41.00
   6  -9   1  191.88   37.50
  -6  -9  -1  184.18   31.70
  -6  -9  -1  182.18   29.00
   6  -9   1  158.38   30.30
  -6   9  -1  189.58   33.60
   6   9   1  252.57   45.00
  -6   9  -1  141.39   24.00
  -6   9  -1  181.78   23.40
  -6   9  -1  201.88   21.00
   6   9   1  172.78   27.30
   6   9   1  222.28   35.90
   7  -9   1  414.26   57.19
  -7  -9  -1  529.75   48.00
   7  -9   1  441.86   52.09
   7  -9   1  364.16   52.59
   7  -9   1  520.15   54.39
  -7  -9  -1  439.36   46.70
   7   9   1  422.56   60.49
   7   9   1  423.76   50.59
  -7   9  -1  437.06   40.80
  -7   9  -1  406.26   51.89
  -7   9  -1  424.66   30.30
   7   9   1  402.06   49.40
  -7   9  -1  518.15   51.19
  -7   9  -1  474.85   40.50
  -8  -9  -1    9.10   24.30
  -8  -9  -1    2.60   23.10
   8  -9   1  -14.00   27.80
   8  -9   1   -2.50   26.30
   8  -9   1  -33.90   23.90
   8  -9   1  -34.00   26.20
   8   9   1   28.80   34.50
   8   9   1   37.60   24.10
   8   9   1   56.79   36.50
  -8   9  -1   62.79   27.90
  -8   9  -1   11.30   22.80
  -8   9  -1   -6.30   18.80
  -8   9  -1  -18.60   28.00
  -9  -9  -1  278.17   38.90
   9  -9   1  341.57   48.80
   9  -9   1  318.67   54.49
   9  -9   1  248.58   41.50
   9  -9   1  261.97   42.60
  -9  -9  -1  236.38   42.40
   9   9   1  269.57   43.30
  -9   9  -1  269.07   42.70
   9   9   1  255.97   46.00
  -9   9  -1  316.77   45.80
  -9   9  -1  216.88   41.90
  -9   9  -1  326.57   51.79
   9   9   1  272.77   55.89
 -10  -9  -1   88.29   28.40
  10  -9   1  118.89   38.90
  10  -9   1   73.99   37.10
  10  -9   1  124.19   36.90
  10  -9   1  145.09   37.90
 -10  -9  -1   75.29   31.80
 -10   9  -1  102.19   37.00
 -10   9  -1   87.09   29.50
 -10   9  -1  109.69   35.00
  10   9   1  146.49   37.40
 -10   9  -1  133.09   32.90
  11  -9   1  -36.20   39.50
  11  -9   1   28.30   42.90
 -11  -9  -1  -18.90   29.40
 -11  -9  -1   45.00   33.20
  11  -9   1   60.29   38.20
  11  -9   1   81.79   41.10
  11   9   1   -5.20   36.80
 -11   9  -1   25.00   33.10
 -11   9  -1   -9.40   28.30
 -11   9  -1   97.59   30.80
 -11   9  -1   50.99   38.00
  12  -9   1   18.10   52.09
  12  -9   1  -49.00   52.99
  12  -9   1   52.39   48.80
 -12  -9  -1   -4.90   35.50
  12  -9   1    1.80   45.60
 -12  -9  -1   63.89   35.10
 -12   9  -1   -2.60   32.40
 -12   9  -1   12.30   34.40
 -12   9  -1   55.39   36.00
 -12   9  -1   98.19   42.00
  12   9   1   34.70   48.40
 -13  -9  -1  -18.10   39.90
  13  -9   1  -50.59   54.09
  13  -9   1   51.79   52.99
  13  -9   1  -25.20   62.19
 -13  -9  -1   -5.00   45.30
  13  -9   1  -72.89   57.99
  13   9   1   -2.60   60.79
 -13   9  -1   38.10   42.20
  13   9   1  -52.39   54.79
 -14  -9  -1  105.69   53.09
  14  -9   1   26.70   58.89
  14  -9   1  100.89   70.79
  14  -9   1   66.59   54.09
  14  -9   1   94.29   62.69
  14   9   1  -15.20   92.79
  14   9   1   18.00   72.39
 -15  -9  -1  -77.09   47.30
  15  -9   1  -74.19   63.99
  15  -9   1  131.19   79.09
  15  -9   1   34.10   74.39
 -15  -9  -1   49.60   65.29
  15  -9   1  -77.59   62.59
  15   9   1  -57.69   78.09
  16  -9   1  121.29   85.99
 -16  -9  -1  145.59   65.09
  16  -9   1  -39.10   90.89
 -16  -9  -1  -40.10   70.29
  16  -9   1  -89.09   71.59
  16   9   1  -48.20   84.09
  16   9   1   -8.00   83.49
 -16 -10   1  -22.80   74.09
  16 -10  -1   44.30   79.19
  16 -10  -1   49.80   83.19
 -16 -10   1   54.49   65.69
  16 -10  -1  162.28   70.89
  16 -10  -1   53.39   88.89
  16  10  -1  -69.69   99.39
  15 -10  -1   10.40   65.99
  15 -10  -1   20.80   69.79
  15 -10  -1  -46.70   77.99
 -15 -10   1  -75.09   66.29
 -15 -10   1  -11.40   51.59
  15 -10  -1   16.40   78.79
  15  10  -1  -26.30   83.19
  14 -10  -1  -48.50   62.29
  14 -10  -1   75.79   57.49
 -14 -10   1   20.10   45.80
  14 -10  -1  -65.09   67.69
  14 -10  -1   16.60   60.39
 -14 -10   1    0.20   52.59
  14  10  -1  -14.80   67.99
  13 -10  -1  151.98   60.59
  13 -10  -1   71.89   59.49
  13 -10  -1   52.89   51.69
 -13 -10   1   36.80   54.59
  13 -10  -1  -39.80   62.89
 -13 -10   1  -86.49   44.30
  13  10  -1   19.00   51.79
  12 -10  -1   71.89   55.39
  12 -10  -1   74.69   49.70
 -12 -10   1  -10.30   49.70
  12 -10  -1   66.99   57.99
 -12 -10   1  -20.50   43.40
  12 -10  -1   -4.70   46.80
 -12 -10   1  -15.30   36.80
 -12  10   1   35.10   36.80
  12  10  -1   28.90   41.90
 -12  10   1  -16.80   42.50
 -11 -10   1   44.50   33.30
 -11 -10   1   27.20   34.70
  11 -10  -1   28.30   47.80
  11 -10  -1   93.29   40.10
  11 -10  -1   12.00   46.10
  11 -10  -1   76.19   44.60
 -11  10   1   85.89   36.10
 -11  10   1   46.30   35.00
 -11  10   1   64.89   39.30
  11  10  -1   27.60   37.30
  10 -10  -1   70.99   35.60
  10 -10  -1   42.20   36.00
 -10 -10   1   71.59   32.60
  10 -10  -1   51.49   38.50
  10 -10  -1   36.50   39.00
 -10 -10   1   16.70   31.00
 -10  10   1   47.60   34.00
 -10  10   1   64.69   28.80
  10  10  -1   35.20   36.60
 -10  10   1   68.39   37.10
  10  10  -1   59.59   43.00
   9 -10  -1   49.70   33.50
  -9 -10   1   75.09   27.50
   9 -10  -1   34.50   31.90
   9 -10  -1    8.30   33.40
  -9 -10   1   55.69   27.80
  -9  10   1  -10.90   19.80
  -9  10   1   92.09   32.70
  -9  10   1   34.30   31.70
  -9  10   1    6.90   27.90
   9  10  -1  -13.60   36.20
   9  10  -1   47.60   34.90
   9  10  -1  -26.80   37.20
  -8 -10   1   -1.00   22.90
   8 -10  -1  -18.50   26.20
   8 -10  -1   48.20   33.80
   8 -10  -1   53.79   29.30
  -8 -10   1  -17.20   26.90
   8 -10  -1   64.19   30.30
  -8  10   1    0.50   20.30
   8  10  -1   37.20   29.40
  -8  10   1   11.60    7.70
   8  10  -1   28.90   33.60
  -8  10   1    4.10    9.90
  -8  10   1    4.70   17.10
  -8  10   1  -12.30   25.60
  -8  10   1   31.60   27.40
   7 -10  -1  705.83   77.39
   7 -10  -1  694.53   65.89
   7 -10  -1  666.13   69.49
   7 -10  -1  748.43   68.19
  -7 -10   1  709.13   59.59
  -7 -10   1  682.03   65.69
   7  10  -1  697.63   69.09
  -7  10   1  590.24   54.19
  -7  10   1  717.23   49.50
  -7  10   1  643.24   50.49
  -7  10   1  786.62   72.09
   7  10  -1  691.63   64.19
  -6 -10   1   33.50   31.50
   6 -10  -1  100.09   28.30
   6 -10  -1   35.40   25.90
   6 -10  -1   63.49   23.90
   6 -10  -1   49.00   23.50
  -6 -10   1   26.70   20.30
   6  10  -1   24.40   24.80
  -6  10   1   41.20   12.00
  -6  10   1   44.00   15.50
  -6  10   1   28.00   12.70
  -6  10   1   12.90   24.20
  -5 -10   1  876.91   69.19
   5 -10  -1  910.91   73.99
   5 -10  -1  900.11   69.39
   5 -10  -1  962.50   73.09
  -5 -10   1  763.92   67.59
   5  10  -1  867.21   72.79
  -5  10   1  793.62   56.89
   5  10  -1  845.52   72.99
  -5  10   1  719.23   55.49
  -5  10   1  874.71   72.49
  -5  10   1  833.22   60.39
  -5  10   1  794.62   58.89
  -4 -10   1   46.70   18.80
   4 -10  -1   32.20   22.10
   4 -10  -1   20.70   18.00
  -4 -10   1    8.10   19.20
   4 -10  -1   30.20   20.20
  -4  10   1   36.90    8.10
  -4  10   1   32.30   20.90
  -4  10   1   49.30   12.40
   4  10  -1   36.60   23.70
  -4  10   1   46.60   14.60
  -4  10   1   28.10    9.90
   4  10  -1   51.89   24.20
   3 -10  -1 1715.23  119.59
  -3 -10   1 1871.71  134.39
   3 -10  -1 1849.61  133.99
   3 -10  -1 2041.50  135.89
  -3 -10   1 1961.70  126.79
   3  10  -1 2082.59  135.39
  -3  10   1 1897.91  135.59
  -3  10   1 1798.02  116.89
  -3  10   1 1852.11  127.39
   3  10  -1 2229.58  137.09
  -3  10   1 1706.83  121.29
  -3  10   1 1902.61  120.59
  -2 -10   1   15.70   15.10
  -2 -10   1    6.20   14.20
   2 -10  -1   -6.80   10.30
   2 -10  -1  -14.00   17.40
   2 -10  -1   40.90   22.50
  -2 -10   1  -34.00   19.80
  -2  10   1  -16.30    9.90
   2  10  -1  -19.80   16.30
  -2  10   1    3.20    5.40
  -2  10   1  -21.30   14.20
   2  10  -1    3.90   19.30
  -2  10   1    0.20   19.60
  -1 -10   1  655.63   48.50
   1 -10  -1  655.03   48.50
  -1 -10   1  831.52   63.59
   1 -10  -1  709.13   61.59
   1 -10  -1  676.03   59.89
  -1 -10   1  686.53   52.19
  -1  10   1  737.13   58.99
  -1  10   1  743.23   49.40
  -1  10   1  656.73   61.59
   1  10  -1  697.43   60.79
   1  10  -1  686.73   61.99
  -1  10   1  673.73   46.00
   0 -10   1  338.27   40.00
   0 -10  -1  302.87   26.70
   0 -10   1  319.27   28.70
   0 -10  -1  315.77   28.60
   0 -10  -1  275.47   38.90
   0 -10   1  318.77   23.30
   0 -10   1  325.47   38.10
   0 -10  -1  282.47   41.10
   0  10   1  332.87   39.60
   0  10   1  293.87   25.80
   0  10   1  278.47   34.60
   0  10   1  308.07   28.30
   0  10  -1  307.47   39.10
   0  10  -1  294.67   33.60
  -1 -10  -1  225.78   31.40
  -1 -10  -1  239.48   38.80
   1 -10   1  196.38   32.10
   1 -10   1  222.68   32.40
  -1 -10  -1  223.68   24.00
   1 -10   1  206.38   22.80
  -1 -10  -1  214.98   35.20
  -1  10  -1  233.38   29.90
  -1  10  -1  173.38   32.70
   1  10   1  225.58   33.50
   1  10   1  198.18   31.40
  -1  10  -1  153.28   24.00
   2 -10   1   12.70   19.10
  -2 -10  -1    6.80   12.30
  -2 -10  -1    9.80   20.00
   2 -10   1   11.60   12.00
   2 -10   1  -17.10   17.80
   2  10   1   40.60   20.50
  -2  10  -1   -9.00   13.60
  -2  10  -1   31.90   19.70
  -2  10  -1   17.00   11.80
   2  10   1   18.80   21.30
  -3 -10  -1    7.60   15.30
   3 -10   1   -2.00   15.30
  -3 -10  -1    8.10   17.50
   3 -10   1   25.10   18.80
   3 -10   1    4.30   19.30
   3  10   1   16.60   22.00
  -3  10  -1   -9.90   11.40
  -3  10  -1   -7.80   20.60
   3  10   1    0.10   22.60
  -3  10  -1   12.00   13.10
  -3  10  -1   23.90   20.70
   4 -10   1  187.68   31.80
  -4 -10  -1  174.08   30.20
  -4 -10  -1  195.38   29.60
   4 -10   1  263.47   35.50
   4 -10   1  193.48   32.60
   4  10   1  288.67   37.70
  -4  10  -1  211.58   26.20
   4  10   1  222.48   36.60
  -4  10  -1  197.28   35.00
  -4  10  -1  193.88   23.50
  -4  10  -1  137.99   23.60
   5 -10   1   11.50   22.10
  -5 -10  -1    5.90   19.90
   5 -10   1   -7.70   25.90
   5 -10   1    7.00   22.30
   5  10   1   -5.40   23.10
  -5  10  -1   20.50   24.80
   5  10   1  -13.50   13.90
  -5  10  -1    4.10   11.20
   5  10   1  -19.80   23.40
  -5  10  -1  -15.70   11.70
  -6 -10  -1   12.40   17.60
  -6 -10  -1    0.10   24.10
   6 -10   1  -19.40   28.20
   6 -10   1   -9.90   23.10
   6 -10   1   59.49   28.50
   6 -10   1   39.10   26.50
   6  10   1   44.50   24.70
  -6  10  -1   14.40   24.60
   6  10   1   12.70   26.90
   6  10   1   38.40   19.30
  -6  10  -1  -11.90   13.70
  -6  10  -1   -0.40   11.50
  -6  10  -1   12.20   14.00
   7 -10   1  383.86   55.99
   7 -10   1  382.06   50.69
   7 -10   1  365.06   50.29
   7 -10   1  368.16   57.39
  -7 -10  -1  334.37   48.40
  -7 -10  -1  301.77   40.00
  -7  10  -1  313.57   47.90
  -7  10  -1  339.57   51.19
   7  10   1  253.27   43.50
   7  10   1  376.16   51.39
  -7  10  -1  282.47   35.10
  -7  10  -1  268.67   33.80
  -7  10  -1  310.97   26.30
   7  10   1  338.17   46.70
   8 -10   1  152.88   36.60
   8 -10   1  176.18   34.60
  -8 -10  -1  122.89   32.50
   8 -10   1  144.39   30.30
   8 -10   1   60.69   33.10
  -8 -10  -1  127.79   24.70
  -8  10  -1  113.39   27.60
   8  10   1  132.49   35.50
  -8  10  -1  135.79   24.10
   8  10   1  171.88   40.00
  -8  10  -1   82.99   34.30
   8  10   1  101.19   40.20
  -8  10  -1  118.09   32.10
   9 -10   1   54.19   40.00
  -9 -10  -1   92.79   33.50
   9 -10   1  116.09   34.90
  -9 -10  -1   62.09   25.70
   9 -10   1  119.79   37.10
   9 -10   1  107.99   34.30
  -9  10  -1   93.69   34.70
  -9  10  -1   63.39   33.40
  -9  10  -1   60.39   31.70
   9  10   1   56.29   40.20
  -9  10  -1  118.99   38.00
   9  10   1  103.49   41.80
  10 -10   1   89.69   43.40
 -10 -10  -1    2.80   27.30
  10 -10   1   21.70   35.50
  10 -10   1   75.19   39.20
  10 -10   1  -13.20   38.90
 -10 -10  -1   20.90   32.80
 -10  10  -1   37.80   34.70
  10  10   1  -58.69   37.80
 -10  10  -1   24.20   28.50
 -10  10  -1   14.50   39.60
 -11 -10  -1   12.90   36.30
  11 -10   1   19.60   45.60
  11 -10   1    7.10   49.40
  11 -10   1  -35.30   49.70
  11 -10   1  -57.99   42.60
 -11 -10  -1   11.60   31.00
 -11  10  -1   -5.30   42.00
  11  10   1  -58.69   37.80
 -11  10  -1   69.79   36.40
  12 -10   1  -30.20   54.29
  12 -10   1   11.00   53.69
  12 -10   1  -22.20   53.89
 -12 -10  -1   -8.00   37.70
 -12 -10  -1   -7.70   41.50
 -12  10  -1   11.40   39.30
  12  10   1    3.20   51.89
 -12  10  -1   19.20   44.00
  13 -10   1   36.90   50.19
 -13 -10  -1   48.60   42.60
  13 -10   1  -13.30   57.29
  13 -10   1   69.79   61.69
  13 -10   1   -1.50   64.29
  13  10   1   25.70   62.99
  14 -10   1  -54.39   74.29
 -14 -10  -1  193.68   60.29
  14 -10   1   25.90   58.29
 -14 -10  -1   41.50   47.50
  14 -10   1   75.29   65.29
  14 -10   1  -11.50   63.89
  14  10   1  -57.39   78.79
  15 -10   1   63.09   58.19
  15 -10   1  140.49   86.29
  15 -10   1  105.79   72.09
 -15 -10  -1  -49.40   62.29
  15 -10   1  -71.79   85.29
 -15 -10  -1   85.59   66.39
  15  10   1  -36.90   79.69
  15 -11  -1  128.69   80.89
 -15 -11   1  187.28   66.09
  15 -11  -1   52.69   72.69
 -15 -11   1    2.30   64.99
  15 -11  -1  -35.90   84.39
  15 -11  -1   54.09   77.99
  15  11  -1   25.20   88.99
 -14 -11   1   34.10   63.89
  14 -11  -1    9.90   65.39
  14 -11  -1 -128.49   63.69
 -14 -11   1    8.30   48.70
  14 -11  -1   41.40   78.29
  14 -11  -1  119.69   72.49
  13 -11  -1  306.17   77.19
 -13 -11   1  320.97   61.39
 -13 -11   1  259.37   53.29
  13 -11  -1  159.48   64.59
  13 -11  -1  218.88   64.19
  13 -11  -1  160.48   67.99
 -13  11   1  204.48  103.69
 -12 -11   1   31.40   40.50
  12 -11  -1   65.49   61.19
  12 -11  -1   40.10   51.59
 -12 -11   1  136.89   55.49
  12 -11  -1  -51.89   51.59
 -12 -11   1   -8.20   42.60
  12 -11  -1  -50.89   49.20
 -12  11   1   -6.50   47.60
 -12  11   1   -3.20   40.50
  11 -11  -1   38.70   51.99
  11 -11  -1   46.60   51.49
  11 -11  -1   59.59   53.39
 -11 -11   1  104.79   65.29
 -11 -11   1  225.18   52.49
 -11 -11   1   92.09   40.90
  11 -11  -1  117.99   46.60
 -11  11   1   18.70   47.90
 -11  11   1   38.50   39.30
 -10 -11   1   26.10   33.50
  10 -11  -1   59.89   44.00
  10 -11  -1   20.30   39.80
 -10 -11   1   82.99   37.60
  10 -11  -1   28.00   37.90
 -10  11   1   85.19   39.00
 -10  11   1   14.40   37.10
   9 -11  -1  151.38   40.00
   9 -11  -1  127.29   39.70
  -9 -11   1   71.19   37.30
   9 -11  -1  130.89   41.80
   9 -11  -1  123.39   42.20
  -9 -11   1  146.29   32.30
  -9  11   1  169.78   40.00
   9  11  -1   51.69   32.30
   9  11  -1  108.29   41.80
  -9  11   1  136.19   37.40
   8 -11  -1   88.49   35.90
   8 -11  -1   90.69   31.80
  -8 -11   1   64.99   24.40
  -8 -11   1   55.59   30.10
   8 -11  -1   46.70   31.10
   8 -11  -1   32.50   32.30
   8  11  -1   29.10   32.70
  -8  11   1   92.69   32.90
  -8  11   1   60.19   12.80
   8  11  -1   98.89   34.20
  -7 -11   1  101.59   25.10
   7 -11  -1  111.89   32.60
   7 -11  -1   72.79   32.60
   7 -11  -1   59.49   37.50
  -7 -11   1   69.79   27.40
   7 -11  -1   39.30   30.90
  -7  11   1   53.49   24.80
  -7  11   1   56.49   14.50
   7  11  -1   92.69   31.80
  -7  11   1   44.40   34.70
   6 -11  -1   -5.30   25.20
  -6 -11   1   -2.20   18.30
  -6 -11   1   31.90   25.50
   6 -11  -1   -2.30   26.90
   6 -11  -1   -4.50   27.00
   6  11  -1  -29.70   26.00
   6  11  -1  -40.30   25.80
  -6  11   1   -7.80   25.40
  -6  11   1    0.00   16.30
  -6  11   1   -1.70   14.50
   5 -11  -1  169.48   29.40
  -5 -11   1  221.18   37.60
   5 -11  -1  165.38   34.70
   5 -11  -1  220.78   40.20
  -5 -11   1  249.38   36.90
  -5  11   1  214.38   38.90
  -5  11   1  229.38   27.10
   5  11  -1  179.28   31.80
   5  11  -1  174.78   33.80
  -5  11   1  230.28   27.70
  -4 -11   1   21.70   25.10
   4 -11  -1   28.30   23.40
   4 -11  -1   26.40   27.10
  -4  11   1   57.39   17.30
  -4  11   1   39.00   12.30
   4  11  -1   59.99   23.30
  -4  11   1   33.20   27.50
   4  11  -1   61.59   27.10
  -3 -11   1  171.88   26.20
  -3 -11   1  197.68   32.70
   3 -11  -1  158.48   31.70
   3 -11  -1  182.78   32.50
  -3  11   1  157.58   25.60
  -3  11   1  162.68   33.10
  -3  11   1  153.58   21.10
   3  11  -1  158.78   30.70
   3  11  -1  168.08   31.60
   2 -11  -1  -11.00   19.70
  -2 -11   1  -18.30   24.10
   2 -11  -1  -16.70   18.70
  -2 -11   1    8.40   16.30
   2  11  -1    4.10   20.70
  -2  11   1  -35.30   21.20
  -2  11   1   11.20   10.70
   2  11  -1   21.00   19.00
  -2  11   1  -13.70   16.40
  -1 -11   1  194.48   21.60
   1 -11  -1  207.28   21.60
  -1 -11   1  232.58   37.80
  -1 -11   1  214.38   27.20
   1 -11  -1  163.28   30.50
   1 -11  -1  243.28   38.70
  -1  11   1  265.17   37.90
  -1  11   1  166.28   21.80
   1  11  -1  214.38   35.60
  -1  11   1  167.88   28.10
   1  11  -1  192.08   32.00
  -1  11   1  182.48   18.20
   0 -11  -1   42.00   24.40
   0 -11  -1   24.50   14.60
   0 -11   1   27.70   14.20
   0 -11  -1   28.50   12.00
   0 -11   1   61.99   23.90
   0 -11  -1   40.70   23.70
   0  11  -1   39.50   23.90
   0  11  -1   57.89   20.50
   0  11   1   16.60   21.70
   0  11   1   29.30   11.60
   0  11   1   13.40   20.00
  -1 -11  -1  137.39   19.20
   1 -11   1  125.89   28.20
   1 -11   1  130.39   20.70
  -1 -11  -1  107.39   26.40
  -1 -11  -1  106.69   26.00
  -1 -11  -1  218.78   36.50
   1 -11   1  110.09   25.60
   1  11   1  181.28   30.40
  -1  11  -1  119.59   27.70
  -1  11  -1  120.69   18.70
   1  11   1  147.69   30.40
  -2 -11  -1   14.10   14.40
   2 -11   1   19.70   21.70
   2 -11   1    9.80   21.80
  -2 -11  -1   60.69   24.20
  -2 -11  -1  -15.20   19.60
   2  11   1   78.59   25.40
  -2  11  -1    0.20   22.50
  -2  11  -1   24.70   17.00
   2  11   1   28.40   20.70
  -2  11  -1   10.50   13.70
  -3 -11  -1   69.49   19.00
  -3 -11  -1   55.89   24.00
   3 -11   1   13.30   23.70
   3 -11   1   59.69   17.60
   3 -11   1   18.50   25.30
  -3  11  -1   91.59   25.60
  -3  11  -1   64.09   17.10
   3  11   1   77.09   25.00
   3  11   1   46.80   24.40
   4 -11   1   38.40   25.30
   4 -11   1  -14.50   21.70
  -4 -11  -1   -9.30   20.80
   4 -11   1   10.10   21.00
  -4 -11  -1    6.50   21.80
   4  11   1  -47.20   24.40
  -4  11  -1   10.20   24.50
   4  11   1  -20.60   23.70
  -4  11  -1   -7.60   15.20
  -5 -11  -1  615.94   53.49
   5 -11   1  558.14   60.69
  -5 -11  -1  475.05   56.29
   5 -11   1  606.34   58.89
   5 -11   1  651.13   67.19
   5  11   1  554.84   58.89
   5  11   1  617.74   57.69
  -5  11  -1  546.95   47.30
  -5  11  -1  623.84   64.69
   6 -11   1  130.29   35.80
  -6 -11  -1   52.59   27.10
   6 -11   1   95.29   32.20
  -6 -11  -1   98.69   23.90
   6 -11   1   85.79   31.10
   6  11   1   51.09   28.80
  -6  11  -1   87.09   32.30
   6  11   1   44.10   26.70
  -6  11  -1   59.69   17.30
  -6  11  -1   64.69   16.50
   7 -11   1  350.96   57.49
   7 -11   1  411.56   56.49
  -7 -11  -1  455.55   52.89
  -7 -11  -1  479.25   43.70
   7 -11   1  455.15   64.49
  -7  11  -1  439.96   58.29
  -7  11  -1  408.46   34.70
   7  11   1  387.56   50.39
  -7  11  -1  421.56   52.99
   7  11   1  360.56   54.29
  -7  11  -1  356.46   50.39
   8 -11   1    1.50   30.30
   8 -11   1  -13.30   35.90
   8 -11   1    9.30   37.70
  -8 -11  -1   32.00   33.20
   8 -11   1   33.10   33.70
  -8 -11  -1   12.00   27.10
  -8  11  -1   72.39   39.60
  -8  11  -1   -3.80   37.90
   8  11   1   55.79   34.60
   8  11   1  -40.40   28.30
  -9 -11  -1  104.29   34.50
   9 -11   1  146.49   42.40
   9 -11   1  114.59   42.20
   9 -11   1   55.09   38.70
  -9 -11  -1  143.09   41.80
   9 -11   1  170.98   40.10
  -9  11  -1  111.59   41.30
   9  11   1   73.89   41.10
  -9  11  -1  164.58   47.50
 -10 -11  -1    5.60   37.80
  10 -11   1    7.40   42.50
  10 -11   1  -51.49   36.40
  10 -11   1   24.50   44.70
 -10 -11  -1    3.50   32.90
 -10  11  -1    7.90   45.10
 -10  11  -1   -7.00   38.80
 -11 -11  -1  104.59   45.00
  11 -11   1   18.60   50.19
  11 -11   1  -40.60   59.19
 -11 -11  -1  131.89   70.09
  11 -11   1   53.59   52.49
 -11  11  -1   64.29   42.70
 -11  11  -1   63.79   49.20
  12 -11   1   77.59   59.29
  12 -11   1   49.70   49.50
  12 -11   1   20.00   95.19
  12 -11   1    6.40   59.09
 -12 -11  -1   39.10   46.20
 -12 -11  -1   93.99   49.40
 -12  11  -1   36.50   45.00
 -12  11  -1   43.50   53.99
  13 -11   1  -47.40   64.69
  13 -11   1  -22.40   61.89
  13 -11   1   96.29   60.39
 -13 -11  -1  -59.19   46.70
  13 -11   1   33.20   69.39
 -14 -11  -1  102.59   69.09
  14 -11   1   14.80   68.39
  14 -11   1  -78.69   67.19
  14 -11   1   43.60   67.89
 -14 -11  -1  -78.89   49.99
  15 -11   1  -65.49   72.89
  15 -11   1   50.79   91.79
  15 -11   1  250.87   83.09
 -15 -11  -1  -16.40   62.99
 -15 -11  -1  -66.89   83.19
  15  11   1  -45.50   84.89
 -14 -12   1   21.70   58.49
  14 -12  -1   10.00   75.89
  14 -12  -1  -62.09   81.09
 -14 -12   1    5.90   71.19
  14 -12  -1 -127.59   59.09
  14 -12  -1    8.50   74.29
  13 -12  -1 -153.18   71.59
  13 -12  -1  -34.90   63.69
  13 -12  -1   14.50   56.69
 -13 -12   1   -5.70   53.39
  13 -12  -1  -90.19   72.99
 -13 -12   1   17.60   50.99
 -13  12   1 -117.49   91.69
 -12 -12   1   63.39   60.09
 -12 -12   1   75.09   50.49
 -12 -12   1  -15.20   41.70
  12 -12  -1   62.39   64.59
  12 -12  -1  116.69   56.09
  12 -12  -1  -49.00   67.29
  12 -12  -1   34.30   51.39
 -12  12   1  -52.09   56.79
 -11 -12   1  -15.90   60.09
  11 -12  -1  -50.19   47.10
 -11 -12   1  -23.60   44.60
  11 -12  -1    1.90   49.40
 -11 -12   1  -32.00   42.40
  11 -12  -1  -51.79   50.29
  11 -12  -1  -42.10   55.79
 -11  12   1  -40.20   51.09
 -11  12   1   68.79   47.00
  10 -12  -1  -63.09   47.00
  10 -12  -1  -14.20   43.30
  10 -12  -1  -40.80   58.09
 -10 -12   1  -13.80   41.20
 -10 -12   1   53.19   37.70
  10 -12  -1   -2.70   47.70
 -10 -12   1  -16.30   38.20
 -10  12   1  -38.90   42.50
 -10  12   1   53.79   45.30
   9 -12  -1  -18.80   42.20
  -9 -12   1   -4.10   31.60
   9 -12  -1  -30.20   41.30
  -9 -12   1    4.80   37.20
   9 -12  -1   79.99   41.80
   9 -12  -1  -49.99   41.80
  -9  12   1    8.50   42.00
   9  12  -1   95.79   42.20
  -9  12   1  -31.50   33.90
   9  12  -1    7.10   36.00
   8 -12  -1   -6.40   38.50
   8 -12  -1   16.20   36.60
  -8 -12   1  -71.89   33.10
   8 -12  -1  -60.59   37.80
  -8 -12   1  -13.90   29.00
   8 -12  -1   22.10   36.30
   8  12  -1   -9.00   35.70
   8  12  -1   -6.80   36.40
  -8  12   1  -20.40   14.40
  -8  12   1  -53.29   39.40
   7 -12  -1  199.68   42.60
   7 -12  -1  136.29   41.80
  -7 -12   1  167.08   32.60
   7 -12  -1  191.58   44.20
  -7 -12   1  163.98   36.80
  -7  12   1  158.68   40.00
  -7  12   1  208.08   28.30
   7  12  -1  199.38   35.40
   7  12  -1  184.38   40.10
  -6 -12   1   66.99   33.40
   6 -12  -1  127.89   38.20
   6 -12  -1  136.99   34.00
  -6 -12   1  119.29   26.70
   6 -12  -1  120.19   32.20
  -6  12   1  122.59   22.80
   6  12  -1  139.69   34.20
   6  12  -1  176.28   30.50
  -6  12   1  102.79   34.80
   5 -12  -1   92.69   33.20
   5 -12  -1   88.09   32.30
  -5 -12   1   62.09   25.10
   5  12  -1   48.80   30.20
  -5  12   1   81.19   32.30
  -5  12   1   93.99   19.10
   5  12  -1   90.49   30.10
  -4 -12   1   33.80   29.60
   4 -12  -1   28.40   24.80
  -4 -12   1   32.50   25.20
   4 -12  -1   10.80   30.10
   4  12  -1   24.80   26.90
  -4  12   1   44.60   18.70
  -4  12   1   -9.70   27.70
   4  12  -1   15.70   28.20
   3 -12  -1 1010.70   88.29
  -3 -12   1 1167.88   91.09
   3 -12  -1 1025.40   87.59
  -3 -12   1  964.40   79.09
  -3  12   1  996.50   89.29
   3  12  -1 1108.49   88.19
  -3  12   1 1070.19   80.49
   3  12  -1 1151.68   90.29
   2 -12  -1  116.59   26.50
   2 -12  -1  124.99   30.60
  -2 -12   1  122.49   22.60
  -2 -12   1  150.28   34.60
   2  12  -1  117.29   29.80
  -2  12   1  145.69   32.20
   2  12  -1   89.69   29.80
  -2  12   1   88.49   21.60
   1 -12  -1  159.08   31.30
  -1 -12   1  128.49   22.50
  -1 -12   1  140.89   30.10
   1 -12  -1  123.89   34.50
  -1  12   1  156.28   26.30
   1  12  -1  132.49   27.50
   1  12  -1  101.29   30.10
  -1  12   1  202.98   34.70
   0 -12   1   58.09   30.00
   0 -12  -1   21.10   26.40
   0 -12  -1   39.00   24.30
   0 -12  -1   43.80   12.90
   0 -12   1   18.20   15.90
   0  12  -1   33.90   19.40
   0  12   1   43.50   22.70
   0  12  -1  -12.80   24.40
   0  12   1   41.10   26.60
   1 -12   1   34.60   14.50
   1 -12   1   31.60   25.50
  -1 -12  -1   27.90   15.10
  -1 -12  -1   65.69   24.40
   1 -12   1   47.20   23.30
  -1  12  -1   21.20   25.30
   1  12   1   24.40   25.30
   1  12   1   32.30   22.30
  -1  12  -1   44.70   18.20
   2 -12   1  102.59   29.40
  -2 -12  -1   86.89   28.50
  -2 -12  -1   65.49   25.80
   2 -12   1  121.89   27.70
  -2 -12  -1  118.29   21.20
   2  12   1  181.88   34.30
  -2  12  -1   72.39   31.60
  -2  12  -1   84.49   22.10
   2  12   1  101.19   30.50
   3 -12   1  114.89   32.90
  -3 -12  -1   93.79   27.20
   3 -12   1   47.80   31.10
  -3 -12  -1  112.09   22.80
   3  12   1  169.18   33.80
   3  12   1   84.09   28.50
  -3  12  -1  110.29   30.60
  -3  12  -1   84.39   21.90
   4 -12   1  284.77   46.10
  -4 -12  -1  259.17   42.40
   4 -12   1  180.88   38.10
  -4 -12  -1  209.28   56.59
   4  12   1  204.68   36.30
  -4  12  -1  224.08   32.50
  -4  12  -1  197.98   39.00
   4  12   1  343.07   51.19
   5 -12   1   36.00   31.80
   5 -12   1   88.39   32.50
   5 -12   1   -6.60   25.40
  -5 -12  -1   40.00   27.90
  -5 -12  -1   52.99   25.00
   5  12   1  140.19   33.30
  -5  12  -1   35.50   17.60
   5  12   1   88.99   30.10
  -5  12  -1   63.59   34.30
  -6 -12  -1  235.38   40.60
   6 -12   1  182.78   44.60
   6 -12   1  198.78   42.70
  -6 -12  -1  188.28   33.20
   6 -12   1  231.58   48.40
  -6  12  -1  207.98   30.80
   6  12   1  155.68   36.80
   6  12   1  292.27   48.10
  -6  12  -1  206.18   47.80
  -7 -12  -1  106.69   34.70
   7 -12   1   46.50   38.40
   7 -12   1  172.18   42.60
   7 -12   1  140.89   39.90
  -7 -12  -1   92.09   27.60
  -7  12  -1  168.08   42.40
  -7  12  -1  125.29   20.80
   7  12   1  164.18   34.20
  -7  12  -1  129.39   39.10
  -8 -12  -1  101.89   33.60
  -8 -12  -1  255.47   47.90
   8 -12   1  113.59   42.70
   8 -12   1  133.09   48.60
   8 -12   1  226.98   53.19
  -8  12  -1  150.38   46.10
  -8  12  -1  107.89   47.90
  -8  12  -1  182.48   19.90
   8  12   1  175.48   45.00
   8  12   1  197.68   40.00
   9 -12   1   76.29   43.00
  -9 -12  -1    8.10   37.90
   9 -12   1   60.89   42.20
   9 -12   1  -18.60   77.09
  -9 -12  -1   21.80   29.00
   9 -12   1  -50.79   43.70
  -9  12  -1   15.80   43.80
   9  12   1   51.29   43.10
  -9  12  -1  -16.70   42.30
 -10 -12  -1   21.90   42.20
  10 -12   1   71.09   51.99
  10 -12   1   50.09   59.99
 -10 -12  -1   50.39   35.20
  10 -12   1   59.89   50.59
  10 -12   1  -15.20   43.60
 -10  12  -1  -62.49   44.60
 -10  12  -1   28.50   52.39
 -11 -12  -1   53.39   52.59
 -11 -12  -1   47.40   47.40
  11 -12   1  102.19   63.09
  11 -12   1  183.18   50.89
  11 -12   1  150.18   61.79
  11 -12   1   74.99   50.49
 -11  12  -1   72.99   57.19
 -11  12  -1   83.19   53.59
 -12 -12  -1   58.69   57.19
  12 -12   1   48.80   62.39
 -12 -12  -1   10.90   50.49
  12 -12   1   94.19   85.59
  12 -12   1   24.10   54.59
  12 -12   1  111.49   70.09
 -12  12  -1   91.59   76.09
  13 -12   1  105.89   65.69
  13 -12   1   33.40   75.39
  13 -12   1  -53.59   57.39
 -13 -12  -1   52.99   57.39
  13 -12   1   51.69   74.89
  14 -12   1   78.59   80.09
  14 -12   1   72.69   66.89
  14 -12   1   61.89   71.49
 -14 -12  -1  -19.30   77.09
  14 -12   1  101.39   82.39
 -14 -12  -1   82.39   56.89
 -14 -13   1  -14.90   57.39
  14 -13  -1 -148.99   79.49
  14 -13  -1 -143.39   69.09
 -14 -13   1  -55.09   71.79
 -13 -13   1   92.99   59.99
 -13 -13   1   47.50   56.19
  13 -13  -1   33.60   69.99
  13 -13  -1    2.80   66.39
  13 -13  -1   76.19   71.39
 -13  13   1  -78.49  104.09
 -12 -13   1  -12.80   59.69
  12 -13  -1   19.10   60.59
  12 -13  -1  -28.20   54.89
  12 -13  -1    7.20   62.89
 -12 -13   1   37.70   55.69
 -12  13   1  114.79   66.89
 -11 -13   1  -35.20   54.79
 -11 -13   1   25.90   58.69
  11 -13  -1   -3.90   54.39
  11 -13  -1   44.30   61.19
  11 -13  -1  -46.20   56.59
 -11 -13   1   54.89   49.10
 -11  13   1  -42.80   59.09
 -11  13   1  -88.49   51.09
 -10 -13   1  197.98   50.89
  10 -13  -1   96.89   50.19
  10 -13  -1  210.58   63.09
 -10 -13   1  133.29   57.19
 -10 -13   1  138.79   52.69
  10 -13  -1  171.98   50.09
 -10  13   1  104.89   54.29
 -10  13   1   98.59   54.69
   9 -13  -1  -49.60   53.59
  -9 -13   1   73.69   39.80
  -9 -13   1   21.10   38.80
  -9 -13   1    0.10   35.30
   9 -13  -1  -40.20   43.10
  -9  13   1  -42.80   47.80
   9  13  -1   93.59   50.79
   8 -13  -1  112.49   45.00
  -8 -13   1  112.59   32.00
   8 -13  -1  242.88   52.79
   8  13  -1   98.19   49.20
   8  13  -1  124.29   42.80
  -8  13   1  117.99   22.90
  -8  13   1   64.79   48.70
   7 -13  -1  -11.50   45.80
  -7 -13   1    6.80   29.90
   7  13  -1   62.09   37.90
   7  13  -1   68.79   38.80
  -7  13   1   15.30   21.20
  -7  13   1   26.10   45.50
  -6 -13   1  163.28   30.90
   6 -13  -1  106.69   39.70
   6 -13  -1   92.79   36.90
   6  13  -1   75.49   37.60
  -6  13   1  156.78   42.60
   6  13  -1  114.09   36.20
  -6  13   1  102.99   26.50
  -5 -13   1   85.99   28.90
   5 -13  -1   89.09   34.10
   5 -13  -1   58.19   37.10
  -5 -13   1   34.90   34.20
  -5  13   1   43.30   21.50
   5  13  -1   45.60   31.90
   5  13  -1   34.00   36.00
  -5  13   1   99.29   35.00
   4 -13  -1   77.99   35.40
  -4 -13   1  124.59   36.40
  -4 -13   1  102.39   30.70
   4 -13  -1   67.49   32.20
   4  13  -1  125.89   32.20
  -4  13   1  126.79   26.60
  -4  13   1  175.98   38.20
   4  13  -1  113.79   36.30
  -3 -13   1   -0.70   26.10
   3 -13  -1  -30.60   33.40
   3 -13  -1    7.80   29.80
  -3 -13   1  -49.50   28.30
  -3  13   1  -30.30   20.00
   3  13  -1    4.70   28.60
  -3  13   1   56.69   33.00
   3  13  -1  -32.90   25.70
   2 -13  -1   10.70   29.90
  -2 -13   1   14.20   28.60
  -2 -13   1   19.30   21.10
   2  13  -1   32.20   26.50
  -2  13   1   37.80   22.60
   2  13  -1   -1.60   28.20
  -2  13   1   30.40   30.80
   1 -13  -1   31.60   30.80
   1 -13  -1   39.00   28.10
  -1 -13   1   31.00   28.90
  -1 -13   1   16.20   19.30
   1  13  -1   40.40   27.90
  -1  13   1   28.60   32.20
   1  13  -1   53.09   31.10
  -1  13   1   28.90   23.80
   0 -13   1   89.19   31.40
   0 -13  -1   -9.90   29.40
   0 -13  -1  -10.70   25.70
   0  13   1   26.10   33.50
   0  13   1   54.69   26.10
   0  13  -1   34.90   32.50
   0  13  -1   51.29   25.90
  -1 -13  -1  -22.10   28.20
   1 -13   1  -14.60   28.90
   1  13   1  -13.30   27.60
  -1  13  -1  -23.20   23.30
  -1  13  -1   22.10   28.30
   1  13   1   25.40   24.00
  -2 -13  -1   75.89   32.70
   2 -13   1   36.60   31.10
  -2 -13  -1   72.19   27.80
   2 -13   1   91.09   32.00
  -2  13  -1   79.99   32.20
  -2  13  -1    4.20   27.50
   2  13   1   23.10   26.30
   2  13   1   32.50   29.60
   3 -13   1   45.60   31.70
  -3 -13  -1   51.59   24.50
  -3 -13  -1  103.89   32.20
   3 -13   1   21.30   29.40
  -3 -13  -1   39.90   32.60
  -3  13  -1   25.20   22.20
   3  13   1  -22.30   28.50
   3  13   1   47.40   31.50
  -3  13  -1   40.90   30.30
   4 -13   1   28.50   32.20
  -4 -13  -1    9.60   27.90
  -4 -13  -1  -53.99   27.50
   4 -13   1   74.39   40.00
   4  13   1    8.90   30.50
  -4  13  -1   29.90   22.80
  -4  13  -1  -29.60   32.00
   4  13   1    1.60   31.00
  -5 -13  -1   76.99   34.20
   5 -13   1   45.90   35.80
  -5 -13  -1   14.50   24.50
   5 -13   1   -0.80   37.40
   5  13   1  -17.30   33.10
   5  13   1   -5.20   31.40
  -5  13  -1  -49.70   39.50
  -5  13  -1   21.60   21.20
  -6 -13  -1   16.90   35.60
   6 -13   1   -0.50   38.40
   6 -13   1  101.79   49.20
  -6 -13  -1   49.00   27.50
  -6  13  -1   46.60   22.40
  -6  13  -1   57.29   44.40
   6  13   1   25.40   33.90
   6  13   1   64.29   35.90
   7 -13   1  -57.39   41.80
  -7 -13  -1   35.40   42.40
  -7 -13  -1  -37.30   29.80
   7 -13   1   25.70   40.70
   7  13   1   88.49   36.10
   7  13   1   -8.50   38.10
  -7  13  -1   39.20   40.30
  -7  13  -1   -5.80   20.50
  -7  13  -1   29.70   52.59
  -8 -13  -1  -35.10   38.80
  -8 -13  -1    0.30   31.20
   8 -13   1   -1.20   42.10
   8 -13   1  -40.60   47.80
  -8  13  -1  -21.60   76.79
  -8  13  -1  -15.40   14.70
  -8  13  -1    9.80   41.10
   8  13   1  -44.80   35.90
   9 -13   1    0.30   44.40
  -9 -13  -1   21.20   36.10
   9 -13   1   17.70   54.09
   9  13   1   55.09   49.80
  -9  13  -1   36.50   56.89
  -9  13  -1   16.70   49.00
 -10 -13  -1   17.20   70.59
  10 -13   1   68.99   52.39
  10 -13   1  112.19   60.79
 -10 -13  -1  -25.30   52.89
 -10  13  -1   53.49   59.99
  11 -13   1  -78.39   64.89
 -11 -13  -1  -24.00   54.49
 -11 -13  -1   18.50   47.70
  11 -13   1   19.30   53.29
  11 -13   1   -6.70   56.39
 -11  13  -1   88.49   65.29
 -11  13  -1   57.29   55.49
 -12 -13  -1  -49.70   52.89
  12 -13   1   59.29   62.99
  12 -13   1   90.19   76.79
  12 -13   1   83.19   67.69
 -12 -13  -1  -52.49   52.29
 -12  13  -1  167.88   59.09
 -12  13  -1  -27.60   64.29
 -13 -13  -1  -52.29   69.29
  13 -13   1   87.89   72.89
  13 -13   1  192.28   71.89
 -13 -13  -1  -12.70   60.09
  13 -13   1  -82.29   65.49
  13 -14  -1  -51.39   84.09
  13 -14  -1  -10.70   66.59
 -13 -14   1   -6.80   68.99
 -13 -14   1   13.20   64.89
  13 -14  -1  120.19   74.79
  12 -14  -1  -22.00   62.59
 -12 -14   1   29.50   55.69
  12 -14  -1   40.50   75.99
  12 -14  -1   17.80   60.49
 -12 -14   1  -55.29   59.99
 -12  14   1  105.89   94.59
 -11 -14   1  132.39   56.69
  11 -14  -1   78.09   68.09
 -11 -14   1  151.88   58.39
  11 -14  -1   55.79   70.89
 -11  14   1   73.79   62.49
 -11  14   1  158.78   64.19
  10 -14  -1   59.29   53.19
 -10 -14   1   87.29   51.49
 -10 -14   1  116.29   52.99
  10 -14  -1   27.10   63.09
 -10  14   1  125.19   63.29
 -10  14   1  215.18   85.59
   9 -14  -1  150.88   59.59
  -9 -14   1  149.88   48.40
   9 -14  -1  154.98   58.99
  -9 -14   1  141.99   50.09
  -9  14   1   50.29   60.99
  -9  14   1  105.09   25.80
   9  14  -1  132.99   61.09
  -9  14   1  151.88   52.99
   8 -14  -1  104.59   56.59
  -8 -14   1   90.49   37.30
  -8  14   1   -7.90   23.80
   8  14  -1   26.60   44.60
   8  14  -1   -4.00   52.29
  -8  14   1  -36.50   47.10
   7 -14  -1  -77.99   47.70
   7 -14  -1    6.10   41.70
  -7 -14   1   83.49   34.80
   7  14  -1   92.39   45.40
   7  14  -1   67.19   41.90
  -7  14   1   -5.20   25.40
  -7  14   1   -7.00   69.69
  -6 -14   1   50.69   32.10
  -6 -14   1   71.99   43.50
   6 -14  -1   83.99   42.90
   6  14  -1   67.19   43.00
  -6  14   1   98.99   46.70
   6  14  -1  105.59   43.10
   5 -14  -1  147.29   47.50
   5  14  -1  137.19   45.60
  -5  14   1  124.29   34.30
   5  14  -1   93.89   43.00
   4 -14  -1  -26.20   36.00
   4 -14  -1   46.30   37.50
  -4 -14   1  -76.29   35.80
  -4 -14   1   -1.50   41.40
   4  14  -1  -18.60   38.80
   4  14  -1   26.40   34.70
  -4  14   1  -11.80   24.20
  -4  14   1   32.30   36.30
   3 -14  -1  -49.50   35.50
   3 -14  -1   39.60   35.50
  -3 -14   1  -32.20   34.10
   3  14  -1  -52.69   30.00
  -3  14   1  -32.50   36.10
  -3  14   1   23.60   26.90
   3  14  -1    8.20   33.80
   2 -14  -1   54.79   39.30
   2 -14  -1   15.80   32.70
  -2 -14   1  -36.10   32.80
  -2  14   1   12.90   37.30
   2  14  -1   19.50   34.00
  -2  14   1   20.60   27.20
   2  14  -1   57.19   33.70
   1 -14  -1  135.79   41.50
  -1 -14   1   57.99   40.80
   1 -14  -1   85.09   34.00
   1  14  -1   69.99   30.70
   1  14  -1   47.50   32.70
  -1  14   1   69.39   37.30
  -1  14   1   67.79   31.70
   0 -14  -1    2.80   40.80
   0 -14   1   46.70   38.00
   0  14   1   58.59   38.30
   0  14  -1   43.00   36.70
   0  14   1  100.69   35.20
   0  14  -1   26.80   31.50
  -1 -14  -1    9.40   34.60
   1 -14   1  -65.79   34.90
   1  14   1  -21.40   33.10
  -1  14  -1  -33.70   23.70
   1  14   1   17.40   28.70
  -1  14  -1    6.20   38.20
  -2 -14  -1   -6.30   37.70
   2 -14   1   70.29   34.90
   2 -14   1   16.70   36.30
  -2  14  -1   14.10   26.40
   2  14   1    9.30   31.20
  -2  14  -1   46.20   40.70
   2  14   1    3.20   37.80
   3 -14   1   25.10   36.00
   3 -14   1    2.40   42.00
  -3 -14  -1  -17.10   40.50
  -3  14  -1  -15.50   24.10
   3  14   1   -5.60   33.40
   3  14   1  -17.40   29.80
  -3  14  -1   16.10   36.10
   4 -14   1   19.80   62.79
  -4 -14  -1  154.88   70.09
   4 -14   1   85.29   44.60
   4  14   1   33.70   35.30
  -4  14  -1   84.79   44.10
  -4  14  -1  111.09   28.20
   4  14   1   62.69   35.40
   5 -14   1   40.80   41.80
  -5 -14  -1  -43.70   63.39
   5  14   1    3.80   36.10
   5  14   1   35.50   34.40
  -6 -14  -1  169.18   82.09
   6 -14   1  131.39   60.79
  -6 -14  -1  155.78   33.40
   6 -14   1  144.99   47.00
   6  14   1  116.29   45.10
   6  14   1   19.50   44.00
  -6  14  -1   83.49   56.19
  -7 -14  -1   -3.70   32.30
  -7 -14  -1  -51.19   40.90
   7 -14   1   49.70   48.00
   7 -14   1  -65.99   49.30
  -7  14  -1   23.20   27.70
  -7  14  -1   -1.80   48.10
  -7  14  -1  -77.89   52.79
   7  14   1   65.69   41.50
   7  14   1  -22.00   44.30
   8 -14   1   96.79   50.49
   8 -14   1  193.18   53.89
  -8 -14  -1   15.10   51.99
  -8 -14  -1  201.28   42.90
  -8  14  -1  157.28   57.79
  -8  14  -1  144.89   58.19
   8  14   1   90.39   52.69
   8  14   1  106.79   46.30
  -9 -14  -1   74.69   45.30
  -9 -14  -1  112.39   49.80
   9 -14   1   97.29   56.79
   9 -14   1   30.60   60.99
  -9  14  -1  126.19   63.19
  -9  14  -1  145.29   54.29
 -10 -14  -1    2.70   48.50
  10 -14   1  103.39   63.79
 -10 -14  -1  -24.80   43.10
  10 -14   1  -36.40   64.49
 -10  14  -1   18.30   54.29
 -10  14  -1   67.59   63.39
  11 -14   1   96.79   61.89
 -11 -14  -1   79.69   54.99
 -11 -14  -1  -33.30   46.60
  11 -14   1  128.09   73.79
 -11  14  -1   13.10   53.49
 -11  14  -1   43.80   62.89
  12 -14   1   -8.40   67.99
  12 -14   1  138.79   83.69
 -12 -14  -1  117.99   63.29
 -12 -14  -1  133.19   71.79
 -12 -14  -1   70.29   58.39
 -12  14  -1   69.99   73.49
  12 -15  -1   11.40   85.89
  12 -15  -1   53.79   74.49
 -12 -15   1   34.60   58.79
 -12  15   1   15.50   66.19
 -11 -15   1  143.89   58.69
  11 -15  -1  220.28   79.39
 -11  15   1  267.47   64.39
 -11  15   1  149.69   69.59
  10 -15  -1   -0.50   61.79
 -10 -15   1  145.19   68.89
  10 -15  -1   -6.40   69.69
 -10  15   1  -24.30   60.89
 -10  15   1  -26.30   70.59
   9 -15  -1   22.90   61.89
   9 -15  -1   29.90   57.39
  -9  15   1    2.40   19.40
  -9  15   1  -34.70   53.39
  -9  15   1   28.10   53.19
   9  15  -1  -32.80   77.49
   8 -15  -1   15.70   53.99
   8 -15  -1   40.90   53.89
   8  15  -1   -6.40   62.69
  -8  15   1  -29.80   24.10
  -8  15   1  -64.09   60.99
   8  15  -1   88.39   54.09
   7 -15  -1   98.59   50.99
   7 -15  -1   11.80   53.39
  -7 -15   1  -30.60   48.80
  -7  15   1   28.50   52.79
   7  15  -1  -19.90   48.20
   7  15  -1  116.49   55.19
  -7  15   1   24.50   27.40
   6 -15  -1   30.10   49.80
   6 -15  -1  -33.80   46.60
  -6 -15   1   96.79   49.30
  -6  15   1   28.50   29.40
   6  15  -1  -61.79   44.90
   6  15  -1   53.49   52.79
  -6  15   1   -6.50   48.30
  -5 -15   1    6.80   53.49
   5 -15  -1  -31.60   44.90
   5 -15  -1   42.70   45.80
  -5  15   1   14.40   29.20
  -5  15   1   42.10   52.19
   5  15  -1   24.60   43.30
   5  15  -1   -4.30   46.90
   4 -15  -1   26.80   44.90
   4 -15  -1   -5.40   51.09
  -4 -15   1   51.09   45.60
  -4  15   1  -18.20   29.60
  -4  15   1   29.30   45.10
   4  15  -1   47.00   41.40
   4  15  -1    7.50   40.30
   3 -15  -1  125.89   45.50
   3 -15  -1   76.99   48.30
  -3 -15   1   50.29   46.20
  -3  15   1   94.39   47.70
   3  15  -1  156.78   51.39
   3  15  -1  133.59   49.20
  -3  15   1  179.58   36.30
  -2 -15   1    7.00   43.70
   2 -15  -1  -51.19   41.20
   2 -15  -1   22.80   46.10
  -2  15   1    7.50   33.50
   2  15  -1  -15.70   49.00
  -2  15   1  -58.89   44.80
   1 -15  -1  108.49   44.10
  -1 -15   1  132.39   49.30
   1 -15  -1  193.18   57.79
  -1  15   1  170.18   40.10
  -1  15   1  146.89   55.99
   0 -15  -1   46.90   44.60
   0 -15   1  -84.89   41.00
   0  15  -1  -50.09   38.70
  -1 -15  -1  561.14   73.79
   1 -15   1  467.75   73.79
  -1  15  -1  493.35   71.29
   1  15   1  487.75  103.79
  -1  15  -1  386.16   61.69
  -2 -15  -1  127.49   50.99
   2 -15   1  -59.99   48.00
   2  15   1  -19.80   38.80
  -2  15  -1   85.99   44.70
  -2  15  -1   45.00   33.70
   2  15   1  -16.40   36.90
  -3 -15  -1  329.87   59.69
   3 -15   1  420.66   65.49
   3 -15   1  440.16   74.89
  -3  15  -1  356.86   63.19
   3  15   1  469.05   73.59
   3  15   1  348.47   57.29
  -3  15  -1  401.16   54.19
   4 -15   1   38.50   46.80
  -4 -15  -1  -61.19   44.00
   4 -15   1   38.90   45.70
  -4  15  -1   14.40   30.50
   4  15   1   43.20   42.50
  -4  15  -1  -25.80   44.10
   4  15   1  -27.50   38.20
  -5 -15  -1  131.69   51.39
   5 -15   1  132.29   46.50
   5  15   1   99.09   46.60
   5  15   1   19.80   48.90
  -5  15  -1  117.79   32.60
  -5  15  -1    0.60   49.00
   6 -15   1  -43.90   58.29
   6 -15   1   -3.70   50.09
  -6  15  -1   22.30   52.29
   6  15   1   50.59   54.59
  -6  15  -1   -0.10   28.70
   6  15   1  -68.49   48.20
   7 -15   1  196.98   60.69
   7 -15   1  184.88   63.19
  -7 -15  -1  161.98   49.50
  -7  15  -1  142.89   55.39
  -7  15  -1   31.60   57.09
  -7  15  -1  109.69   29.80
   7  15   1  114.69   53.09
   7  15   1   41.10   47.60
  -8 -15  -1  140.09   55.89
   8 -15   1   99.79   63.29
   8 -15   1   -0.20   55.39
  -8  15  -1   -8.20   60.39
  -8  15  -1   19.60   58.49
   8  15   1  -55.79   56.59
  -8  15  -1   -2.10   23.50
   9 -15   1   88.49   60.99
  -9 -15  -1   28.90   58.39
   9 -15   1  115.69   66.99
  -9  15  -1  -25.60   56.09
  -9  15  -1  130.59   73.49
  10 -15   1  127.09   74.09
  10 -15   1   -9.90   64.69
 -10 -15  -1   77.89   61.69
 -10  15  -1  114.79   67.19
 -10  15  -1   -7.10   65.09
  11 -15   1  -51.39   78.59
  11 -15   1  179.28   83.69
 -11 -15  -1   83.79   66.49
 -11  15  -1  -64.79   71.19
 -11  15  -1  -97.89   65.69
  11 -16  -1   11.40   85.29
  10 -16  -1 -121.79   80.39
  10 -16  -1   83.39   81.09
 -10  16   1  -49.10   65.29
 -10  16   1    6.90   78.09
   9 -16  -1  117.79   69.89
   9 -16  -1  162.58   81.99
  -9 -16   1  203.08   67.39
  -9  16   1  108.89   71.09
  -9  16   1  240.98   36.20
  -9  16   1  228.68   71.29
   8 -16  -1  -16.30   60.99
  -8 -16   1  141.49   59.09
   8 -16  -1  -34.50   61.09
   8  16  -1   17.40   66.29
  -8  16   1  -34.90   59.69
  -8  16   1   20.20   29.00
   7 -16  -1  156.58   63.89
  -7 -16   1  150.08   70.99
   7 -16  -1    7.00   66.09
   7  16  -1   74.79   65.19
  -7  16   1  150.48   63.19
  -7  16   1  111.69   33.40
   7  16  -1   11.20   61.69
  -6 -16   1  -14.00   59.69
   6 -16  -1   43.20   55.39
   6 -16  -1  -59.59   51.19
   6  16  -1    4.30   59.89
  -6  16   1   50.59   33.60
  -6  16   1   15.40   55.69
   6  16  -1    0.10   58.19
   5 -16  -1  230.28   57.29
   5 -16  -1  106.99   62.49
  -5 -16   1  176.38   56.69
   5  16  -1  250.47   57.29
  -5  16   1  159.78   39.20
  -5  16   1  300.67   65.39
   5  16  -1  265.27   63.19
   4 -16  -1  -29.80   52.29
   4 -16  -1   55.19   55.49
  -4 -16   1   12.20   49.70
   4  16  -1  -81.79   47.80
  -4  16   1   -8.00   33.20
  -4  16   1 -120.29   55.29
   4  16  -1  -27.40   45.30
   3 -16  -1   44.00   47.60
   3 -16  -1   47.40   49.60
  -3 -16   1  -33.70   45.60
   3  16  -1   50.89   49.20
   3  16  -1   30.80   46.80
  -3  16   1   17.20   34.50
  -3  16   1   30.30   47.90
   2 -16  -1   40.90   46.60
  -2 -16   1  -50.39   50.89
   2 -16  -1   -4.90   51.09
   2  16  -1  -67.49   46.60
  -2  16   1   10.20   45.60
  -2  16   1  -30.60   36.30
   2  16  -1   32.40   46.40
   1 -16  -1  -57.79   45.40
  -1 -16   1  -29.40   53.29
   1  16  -1   21.40   47.30
  -1  16   1   15.40   43.80
  -1  16   1    6.90   37.10
   1  16  -1   18.80   37.50
   0 -16  -1   37.40   46.40
   0 -16   1    3.10   47.70
   0  16   1  -16.50   40.10
   0  16  -1   -1.90   34.80
   0  16  -1  -13.80   53.49
   0  16   1  -95.49   48.10
  -1 -16  -1  158.38   57.49
   1 -16   1  191.38   53.19
   1  16   1  142.19   42.20
   1  16   1  155.38   52.29
  -1  16  -1  117.19   50.09
  -1  16  -1  100.99   40.60
   2 -16   1  -40.30   45.40
  -2 -16  -1   26.80   52.99
   2  16   1   51.39   48.30
   2  16   1   36.40   43.70
  -2  16  -1  -21.50   36.50
  -2  16  -1   13.70   49.40
   3 -16   1    5.20   50.29
  -3 -16  -1   87.09   50.99
   3  16   1   38.90   48.20
  -3  16  -1  -79.89   50.89
   3  16   1  -16.70   42.80
  -3  16  -1    7.50   34.20
  -4 -16  -1  -65.79   46.20
   4 -16   1   19.80   58.19
   4  16   1  -35.30   56.19
   4  16   1   -4.30   47.50
  -4  16  -1    3.80   57.49
  -4  16  -1   20.90   33.30
  -5 -16  -1  -44.00   50.79
   5 -16   1   35.80   52.19
   5 -16   1  -22.10   51.89
  -5  16  -1    4.10   33.00
   5  16   1   11.60   59.69
   5  16   1  -25.90   50.89
  -5  16  -1   45.00   54.49
  -6 -16  -1   51.09   53.99
   6 -16   1   40.90   60.69
   6 -16   1   97.59   57.39
  -6  16  -1   40.60   31.40
  -6  16  -1   55.69   58.79
   6  16   1   98.39   54.39
   6  16   1   19.00   55.99
  -7 -16  -1   49.80   58.99
   7 -16   1  -50.29   57.29
   7 -16   1  -39.10   68.89
  -7  16  -1    5.50   31.00
   7  16   1  -68.09   57.69
   7  16   1   86.79   65.19
  -7  16  -1  106.89   54.09
  -7  16  -1   60.79   60.19
   8 -16   1   -2.40   61.19
   8 -16   1   81.59   63.09
  -8  16  -1   55.39   67.79
  -8  16  -1   25.20   26.50
   8  16   1   68.89   64.69
  -8  16  -1  -45.00   65.29
   9 -16   1  -32.90   67.49
   9 -16   1  136.99   78.29
  -9  16  -1  150.68   69.69
  -9  16  -1   25.90   65.29
  10 -16   1  -22.90   83.39
  10 -16   1   -4.10   76.89
 -10  16  -1 -120.69   74.19
 -10  16  -1  130.89   72.49
   9 -17  -1   83.89   93.69
   9 -17  -1  -34.90   71.99
  -9 -17   1   47.80   80.89
  -9  17   1  -17.10   24.60
  -9  17   1    8.30   88.29
   8 -17  -1   45.10   71.69
   8 -17  -1   40.70   76.39
  -8 -17   1  -48.10   69.19
   8  17  -1  112.59   70.29
  -8  17   1   18.40   68.19
  -8  17   1   40.60   31.70
   7 -17  -1    0.30   73.79
   7 -17  -1   47.20   78.39
  -7 -17   1   -2.00   62.39
  -7  17   1   24.70   34.40
   7  17  -1  -52.39   71.99
   7  17  -1   28.00   66.39
  -7  17   1  109.29   65.09
   6 -17  -1  117.79   72.39
  -6 -17   1  -49.50   56.89
   6 -17  -1   84.99   61.29
   6  17  -1   -3.30   63.89
   6  17  -1   26.40   62.69
  -6  17   1   18.10   36.70
  -6  17   1  123.09   62.09
   5 -17  -1 -109.79   58.89
  -5 -17   1   40.60   58.39
   5 -17  -1   73.39   59.29
   5  17  -1  -73.59   53.49
   5  17  -1   61.29   55.19
  -5  17   1    5.90   36.40
  -5  17   1  -66.89   60.69
  -4 -17   1  167.08   56.99
   4 -17  -1  185.08   66.29
   4 -17  -1  264.47   68.69
   4  17  -1  174.18   64.09
   4  17  -1  106.19   66.99
  -4  17   1  157.98   61.69
  -4  17   1   91.39   40.50
   3 -17  -1    8.40   54.09
   3 -17  -1  191.78   59.19
  -3 -17   1  186.98   60.09
  -3  17   1  113.89   43.10
   3  17  -1  111.19   50.79
  -3  17   1  173.18   61.09
   3  17  -1   96.99   56.59
   2 -17  -1   91.69   55.29
  -2 -17   1  145.69   57.39
  -2  17   1  136.19   54.69
  -2  17   1   39.50   39.10
   2  17  -1   36.60   46.90
   2  17  -1   45.30   57.99
  -1 -17   1   -5.20   56.39
   1 -17  -1  110.19   63.99
   1  17  -1   60.89   61.79
   1  17  -1  126.79   50.69
  -1  17   1  -16.40   55.59
  -1  17   1   75.09   45.40
   0 -17   1  128.89   52.69
   0 -17  -1  112.09   56.69
   0  17  -1  220.78   63.89
   0  17   1  102.89   54.49
   0  17  -1   97.29   47.70
   0  17   1  127.59   50.39
  -1 -17  -1  184.68   65.49
   1 -17   1  105.39   55.69
  -1  17  -1  293.87   66.29
   1  17   1  152.78   59.49
   1  17   1  173.88   47.90
  -1  17  -1  103.79   42.60
   2 -17   1  -87.79   61.09
  -2 -17  -1    9.60   58.29
  -2  17  -1  -82.89   60.69
   2  17   1  -66.49   55.99
  -2  17  -1  -44.00   39.40
   2  17   1  -33.10   44.60
   3 -17   1  267.07   62.79
  -3 -17  -1  242.38   66.09
   3  17   1  148.69   59.99
  -3  17  -1   39.70   61.29
  -3  17  -1   97.19   43.30
   3  17   1  205.08   65.29
   4 -17   1    8.50   59.99
  -4 -17  -1  -21.60   62.89
  -4  17  -1   57.99   60.69
   4  17   1 -122.29   55.69
   4  17   1   72.49   53.59
  -4  17  -1  -12.30   38.90
  -5 -17  -1   26.00   64.79
   5 -17   1   71.49   71.89
   5  17   1   97.69   64.69
  -5  17  -1   75.49   38.70
   5  17   1   50.79   58.09
  -5  17  -1   72.09   72.99
   6 -17   1  -26.90   62.39
  -6 -17  -1  113.09   73.39
   6 -17   1  114.89   71.69
  -6  17  -1   -1.10   63.19
   6  17   1   -0.10   64.79
  -6  17  -1    9.20   35.70
   6  17   1   70.29   62.69
   7 -17   1  181.98   82.89
   7 -17   1  159.78   70.59
  -7 -17  -1  125.29   78.09
  -7  17  -1  178.38   37.70
  -7  17  -1   92.69   69.89
   7  17   1   -8.10   64.29
   7  17   1    7.80   66.29
  -7  17  -1   97.29   71.99
   8 -17   1   -2.60   75.19
   8 -17   1 -148.09   80.89
  -8 -17  -1   13.60   68.89
   8  17   1  -90.49   66.39
  -8  17  -1  -32.00   29.30
  -8  17  -1  115.69   75.29
  -8  17  -1  -55.09   73.59
  -9  17  -1 -126.19   83.69
  -9  17  -1   89.19   70.59
   7 -18  -1  220.48   90.79
   7 -18  -1   57.19   94.39
  -7 -18   1  137.69   76.29
   7  18  -1  122.19   70.59
  -7  18   1   15.30   41.80
  -7  18   1  -75.09   89.39
   7  18  -1    5.20   71.79
   6 -18  -1  100.19   72.29
  -6 -18   1 -117.99   69.49
   6 -18  -1   83.99   74.79
   6  18  -1   24.10   70.09
   6  18  -1  -50.49   73.99
  -6  18   1   11.40   78.19
  -6  18   1   25.80   45.70
   5 -18  -1  -35.70   70.09
   5 -18  -1   38.40   67.69
  -5 -18   1  115.89   67.19
  -5  18   1  -14.30   43.50
  -5  18   1   22.60   67.79
   5  18  -1   97.89   63.39
   5  18  -1  -87.79   63.29
  -4 -18   1   11.00   64.49
   4 -18  -1   50.89   74.19
  -4  18   1  -54.89   44.70
  -4  18   1  -52.19   65.89
   4  18  -1   90.79   59.89
   4  18  -1   -0.60   66.29
   3 -18  -1  109.39   66.19
  -3 -18   1   16.90   71.99
   3  18  -1  -14.60   60.39
   3  18  -1  -18.10   68.59
  -3  18   1   -1.40   47.10
   2 -18  -1  -64.59   62.89
  -2 -18   1   62.99   64.99
   2  18  -1 -110.09   67.09
  -2  18   1  157.68   73.79
  -2  18   1   -2.90   45.40
   2  18  -1  -28.40   51.19
  -1 -18   1  -58.29   62.09
   1 -18  -1   60.39   64.09
   1  18  -1   74.59   63.19
  -1  18   1  -48.30   49.20
  -1  18   1   77.59   65.59
   1  18  -1   40.00   55.99
   0 -18  -1  -92.89   61.49
   0 -18   1  173.08   71.89
   0  18   1  120.79   54.69
   0  18  -1   79.99   62.39
   0  18   1   73.39   60.69
   0  18  -1   69.79   51.59
  -1 -18  -1   88.49   63.09
   1 -18   1  -62.29   69.59
   1  18   1   65.09   66.79
  -1  18  -1   47.60   65.39
  -1  18  -1    7.80   47.30
   1  18   1  119.69   49.80
   2 -18   1  169.88   75.79
  -2 -18  -1  -29.20   69.49
   2  18   1   41.00   57.59
  -2  18  -1   63.89   47.00
   2  18   1  154.48   90.39
   3 -18   1   83.59   75.69
  -3 -18  -1  -31.30   64.59
   3  18   1  166.48   63.89
  -3  18  -1  -64.49   43.40
   3  18   1 -104.99   71.59
  -3  18  -1  -37.60   69.59
  -4 -18  -1  164.48   66.79
   4 -18   1   38.60   71.89
  -4  18  -1  -18.00   43.20
   4  18   1    9.50   66.79
   4  18   1   73.19   72.09
   5 -18   1    4.70   74.19
  -5 -18  -1   31.90   70.89
  -5  18  -1  -18.50   76.29
   5  18   1   11.70   63.99
   5  18   1   32.70   65.89
  -5  18  -1   78.29   44.90
  -6 -18  -1   28.20   74.29
   6 -18   1  276.47   98.59
  -6  18  -1  195.68   91.79
  -6  18  -1   90.99   43.60
   6  18   1   78.59   69.79
   6  18   1  121.39   68.69
   7 -18   1  -77.19   82.29
  -7 -18  -1    6.40   96.49
  -7  18  -1   51.79   42.20
  -7  18  -1   33.40   84.89
   7  18   1  -78.99   69.19
  -7  18  -1  -64.39   70.69
   5 -19  -1  123.79  101.09
  -4 -19   1  115.99   85.39
   4 -19  -1  -41.10   89.29
  -4  19   1  -73.29  103.39
   4  19  -1  197.58   74.89
  -4  19   1   19.00   56.69
   4  19  -1   89.09   67.59
   3 -19  -1   33.00   76.69
  -3 -19   1  100.79   93.99
   3  19  -1    0.70   63.19
  -3  19   1  -14.10   75.49
   3  19  -1  -21.10   71.89
  -3  19   1   51.89   58.09
   2 -19  -1   21.30   76.19
  -2 -19   1  -11.00   76.99
   2  19  -1  -33.10   69.99
  -2  19   1   29.40   56.39
   2  19  -1  -44.50   68.29
  -2  19   1  100.89   76.99
   1 -19  -1  -65.59   80.89
  -1 -19   1  -70.79   69.89
   1  19  -1    6.10   71.09
  -1  19   1  -32.60   57.59
   1  19  -1   54.39   62.49
  -1  19   1   51.99   72.89
   0 -19   1   10.00   73.89
   0 -19  -1  -89.09   86.19
   0  19   1  -34.20   63.09
   0  19  -1   87.39   60.69
   0  19   1   96.39   76.89
   0  19  -1   40.60   77.19
   1 -19   1   48.70   75.09
   1  19   1  -63.49   59.09
  -1  19  -1   37.30   85.29
  -1  19  -1   16.20   58.39
   1  19   1   17.90   74.59
  -2 -19  -1  216.98   88.59
   2 -19   1  101.79   87.99
   2  19   1  -47.00   71.79
   2  19   1  124.99   73.69
  -2  19  -1  168.88   58.89
   3 -19   1  130.09   89.69
  -3 -19  -1  -70.39   77.69
   3  19   1  -89.19   66.59
   3  19   1   84.19   75.99
  -3  19  -1  -33.90   53.79
  -3  19  -1 -116.29   90.09
  -4 -19  -1  -55.49   84.79
   4 -19   1  -60.09   95.79
   4  19   1  -45.60   75.69
  -4  19  -1   14.80   55.29
   4  19   1  -76.29   67.29
  -4  19  -1 -263.97  127.89
  18   0  -2   71.29   63.89
  18   0  -2  104.29   91.39
 -18   0   2  -70.89   58.39
 -18   0   2  -22.50   59.39
  17   0  -2   43.60   67.49
  17   0  -2  -13.50   54.99
 -17   0   2  -23.20   46.00
 -17   0   2  -67.39   58.39
  16   0  -2   56.39   65.49
  16   0  -2   -2.10   48.90
 -16   0   2  -16.20   47.70
 -16   0   2   17.60   50.39
  15   0  -2  -16.60   68.79
 -15   0   2  -24.00   39.50
 -15   0   2   -1.30   40.00
  15   0  -2   29.70   56.39
 -14   0   2  437.66   56.89
  14   0  -2  303.27   52.69
  14   0  -2  312.37   43.20
  14   0  -2  364.76   60.19
 -14   0   2  334.77   57.59
  13   0  -2  -33.90   24.50
  13   0  -2   37.80   30.00
  13   0  -2  -57.39   34.30
 -13   0   2   26.00   30.50
 -13   0   2   -0.60   25.40
  12   0  -2  192.88   34.30
 -12   0   2  149.29   27.80
  12   0  -2  163.38   35.50
 -12   0   2  189.78   31.40
 -12   0   2  208.78   35.00
 -12   0   2  152.98   24.20
 -11   0   2   -6.00   18.00
 -11   0   2   -3.30   19.30
 -11   0   2    9.60   11.70
 -11   0   2  -18.30   17.00
  11   0  -2   36.80   23.40
  11   0  -2  -28.00   25.50
  11   0  -2   -5.50   21.90
 -10   0   2  844.62   59.09
 -10   0   2  801.72   67.29
 -10   0   2  866.31   68.39
 -10   0   2  918.41   72.69
  10   0  -2  903.21   79.29
  10   0  -2  892.61   62.79
  10   0  -2  931.11   67.29
  10   0  -2  797.52   59.89
  10   0  -2  868.11   72.29
   9   0  -2  -11.00   22.30
   9   0  -2  -33.10   18.10
   9   0  -2  -12.40   13.70
  -9   0   2   20.60   13.60
   9   0  -2    4.50   12.20
  -9   0   2   -4.00    6.40
  -9   0   2  -11.80   14.80
   9   0  -2   10.80   10.10
  -9   0   2    4.40   14.80
  -9   0   2   16.30    8.70
  -8   0   2  450.95   44.60
  -8   0   2  474.45   33.60
   8   0  -2  495.05   35.70
   8   0  -2  490.15   40.80
   8   0  -2  548.35   39.10
  -8   0   2  542.45   40.20
   8   0  -2  507.85   49.70
  -8   0   2  477.95   35.00
   7   0  -2    2.70    9.30
   7   0  -2    4.10    8.50
  -7   0   2   -7.00   10.90
  -7   0   2    6.30   10.20
  -7   0   2   -7.40    9.90
   7   0  -2    4.40    6.20
  -7   0   2    1.60    6.00
   7   0  -2  -19.10   16.70
   7   0  -2    5.40   13.00
  -6   0   2   22.00    6.40
  -6   0   2   32.00    5.50
  -6   0   2    8.10    9.10
   6   0  -2   22.50   12.80
  -6   0   2   34.90   10.20
   6   0  -2   42.00   11.10
   6   0  -2   23.10    5.50
  -6   0   2   39.60   15.80
   6   0  -2   35.90   10.10
   6   0  -2   36.70    8.10
  -6   0   2   30.90    8.50
  -5   0   2   -6.00    6.90
  -5   0   2   -5.50    6.20
   5   0  -2   -0.10    7.80
   5   0  -2   -6.60   10.50
   5   0  -2   -2.10    4.20
   5   0  -2    6.70    6.50
  -5   0   2   -7.10    6.00
  -5   0   2   -5.00    4.70
   5   0  -2    0.60    6.00
  -5   0   2   -0.40    7.90
   5   0  -2    5.30    3.50
  -4   0   2  265.57   25.00
   4   0  -2  299.47   27.10
  -4   0   2  289.77   24.80
  -4   0   2  285.77   23.00
   4   0  -2  299.47   19.30
   4   0  -2  304.67   21.20
  -4   0   2  305.17   19.30
   4   0  -2  315.87   25.40
  -4   0   2  302.07   21.30
   4   0  -2  314.47   24.20
   4   0  -2  285.97   23.60
  -4   0   2  284.07   23.80
  -4   0   2  306.37   22.80
  -4   0   2  266.77   27.00
  -3   0   2    2.90    4.50
   3   0  -2    8.30    5.60
   3   0  -2    1.40    7.20
  -3   0   2   -0.10    4.30
  -3   0   2    1.40    3.60
  -3   0   2   -9.20    6.00
  -3   0   2    2.40    4.20
   3   0  -2    1.20    3.30
   3   0  -2   -0.80    4.70
   3   0  -2    2.00    4.50
  -3   0   2   -6.40    3.50
   3   0  -2   -6.00    4.70
  -3   0   2   -5.50    5.00
  -2   0   2  197.48   16.10
   2   0  -2  237.18   16.20
   2   0  -2  201.88   16.00
   2   0  -2  207.48   15.40
  -2   0   2  196.28   15.40
  -2   0   2  209.38   15.40
  -2   0   2  200.48   14.10
  -2   0   2  232.48   16.30
  -2   0   2  195.98   17.40
  -1   0  -2    1.80    3.90
  -1   0  -2    7.20    3.20
   1   0   2    4.80    3.40
   1   0   2   -3.30    3.00
  -1   0  -2    4.20    3.30
   1   0   2    2.80    2.70
   1   0   2    3.40    2.80
  -1   0  -2    0.20    2.60
   1   0   2    1.30    4.00
  -1   0  -2   -4.10    2.80
   2   0   2 1173.58   74.49
   2   0   2 1186.28   74.09
  -2   0  -2 1209.78   73.59
   2   0   2 1227.48   77.09
  -2   0  -2 1142.59   75.69
   2   0   2 1094.69   76.29
   2   0   2 1147.29   77.59
  -2   0  -2 1130.99   76.59
  -2   0  -2 1257.27   74.19
  -2   0  -2 1181.18   77.49
  -3   0  -2    1.50    4.90
   3   0   2    2.30    5.30
   3   0   2    0.80    5.30
   3   0   2    2.20    3.60
   3   0   2    0.70    6.30
  -3   0  -2   19.10    8.30
  -3   0  -2    0.20    3.40
  -3   0  -2   -0.80    5.50
  -3   0  -2    0.40    3.70
  -3   0  -2    3.30    6.80
   3   0   2    6.00    3.80
   3   0   2   -2.20    4.90
   3   0   2   -3.00    7.00
  -4   0  -2 2024.50  137.29
  -4   0  -2 2378.66  139.89
  -4   0  -2 2225.48  134.09
   4   0   2 2295.67  137.19
   4   0   2 2278.27  138.09
   4   0   2 2310.17  136.79
   4   0   2 1939.71  136.99
  -4   0  -2 2161.58  137.59
   4   0   2 2181.68  134.19
  -4   0  -2 2028.60  134.69
   4   0   2 1949.41  139.89
   5   0   2   -7.10   11.20
  -5   0  -2   -1.80    4.50
   5   0   2   -9.90    5.50
   5   0   2   -4.30    9.60
  -5   0  -2   -0.70    7.80
  -5   0  -2    0.30    7.60
   5   0   2    2.10    7.40
   5   0   2    0.60    4.50
  -5   0  -2   -6.60    5.80
   5   0   2   -6.10    8.50
   6   0   2  698.13   50.59
  -6   0  -2  756.62   53.19
   6   0   2  705.13   58.69
   6   0   2  740.43   55.39
   6   0   2  730.23   51.89
  -6   0  -2  790.82   57.19
  -6   0  -2  756.62   53.99
  -6   0  -2  739.13   50.49
   7   0   2   -1.80    9.90
   7   0   2    8.50    9.00
   7   0   2    7.90   20.50
   7   0   2   -5.10   14.10
  -7   0  -2   14.70   10.60
  -7   0  -2   13.50   16.00
  -7   0  -2    0.70   12.30
  -7   0  -2    1.60    4.60
  -7   0  -2    5.50    9.80
   8   0   2  387.16   34.30
   8   0   2  316.27   44.80
  -8   0  -2  472.85   42.30
   8   0   2  473.25   35.40
   8   0   2  390.76   45.90
  -8   0  -2  421.66   36.60
  -9   0  -2    6.80   16.30
   9   0   2   -3.90   13.90
   9   0   2   -7.30   11.90
  -9   0  -2    5.80   17.10
  -9   0  -2   11.00   13.80
   9   0   2   10.30   17.70
   9   0   2   14.30   25.60
 -10   0  -2    5.10   19.50
  10   0   2   -5.10   14.00
  10   0   2   -1.30   19.10
  10   0   2    6.30   22.20
 -10   0  -2    1.40   16.20
  10   0   2   -5.60   23.20
 -10   0  -2   -3.80   16.80
 -11   0  -2   14.80   24.90
  11   0   2   39.30   22.70
 -11   0  -2    1.20   22.40
  11   0   2   -8.00   25.80
 -11   0  -2  -18.50   20.20
  11   0   2   14.10   16.50
 -12   0  -2   -4.30   23.30
  12   0   2   16.80   32.20
  12   0   2   37.80   26.40
  12   0   2   -4.20   19.00
  13   0   2  -11.00   36.60
 -13   0  -2   35.00   28.40
 -13   0  -2   -9.00   28.50
 -13   0  -2  103.39   34.40
  13   0   2   50.59   31.90
  14   0   2   85.99   42.10
 -14   0  -2   87.09   44.00
  14   0   2   88.99   50.59
 -14   0  -2  144.29   47.50
  15   0   2   33.70   51.49
 -15   0  -2  -41.20   40.90
 -15   0  -2   33.20   39.50
  15   0   2  -34.70   49.10
 -16   0  -2  -43.40   55.29
 -16   0  -2  -79.89   45.80
  16   0   2  134.79   61.99
  16   0   2   80.99   59.29
 -17   0  -2   11.30   55.49
  17   0   2   87.79   91.09
  17   0   2   36.20   72.79
 -17   0  -2  -17.40   65.79
  18   0   2  159.48   75.39
 -18   0  -2   78.79   87.29
 -18   0  -2   83.19   74.79
  18   0   2 -101.39  165.68
 -18  -1   2  128.99   63.79
  18  -1  -2   14.70   75.09
  18  -1  -2   31.60   82.69
 -18  -1   2    8.30   61.49
  18   1  -2   50.59   70.79
  18   1  -2  108.89   88.99
 -18   1   2  -60.49   58.89
  17  -1  -2   49.40   60.69
 -17  -1   2  -57.79   54.69
 -17  -1   2  101.29   54.49
  17  -1  -2   74.99   67.79
  17   1  -2  -33.20   73.59
  17   1  -2  -26.40   63.19
 -17   1   2  143.59   51.09
 -16  -1   2  144.79   50.29
  16  -1  -2  222.58   72.19
  16  -1  -2  111.49   51.29
 -16  -1   2  173.88   49.40
  16   1  -2   82.19   61.09
  16   1  -2   64.49   60.39
 -16   1   2  161.78   48.80
  15  -1  -2   19.20   68.19
  15  -1  -2   30.10   56.69
 -15  -1   2  -12.50   45.00
 -15  -1   2   50.09   42.00
 -15   1   2  100.79   47.60
  15   1  -2    7.20   50.99
 -15   1   2   55.29   56.89
  14  -1  -2    1.70   34.20
  14  -1  -2  -62.09   40.20
 -14  -1   2  -17.20   30.90
 -14  -1   2   23.40   32.90
  14  -1  -2   17.80   29.10
 -14   1   2   -9.70   33.60
  14   1  -2   36.60   33.30
  14   1  -2  -14.80   39.50
  14   1  -2  -13.30   46.90
 -14   1   2   47.60   34.50
 -13  -1   2   76.79   28.40
  13  -1  -2   71.09   28.00
 -13  -1   2   84.49   30.50
  13  -1  -2   52.09   29.60
  13  -1  -2   80.19   38.70
  13   1  -2   52.59   41.40
  13   1  -2  153.18   34.20
 -13   1   2   69.89   29.60
 -13   1   2   88.89   28.60
  13   1  -2  133.19   38.50
 -12  -1   2   12.90   14.00
 -12  -1   2    7.10   22.90
 -12  -1   2   23.60   23.60
  12  -1  -2    8.70   28.50
  12  -1  -2   41.80   25.60
  12  -1  -2   -0.80   30.00
 -12   1   2    0.80   20.60
 -12   1   2   16.30   13.60
 -12   1   2   17.50   22.30
  12   1  -2   21.90   24.70
 -12   1   2    1.50   24.80
  12   1  -2  -31.10   33.90
  12   1  -2   45.10   30.70
 -11  -1   2  226.68   25.20
 -11  -1   2  252.57   38.80
 -11  -1   2  279.97   34.70
  11  -1  -2  195.18   34.80
  11  -1  -2  322.37   49.20
 -11  -1   2  260.17   37.30
 -11   1   2  248.88   25.40
 -11   1   2  161.98   28.90
 -11   1   2  233.28   24.40
  11   1  -2  298.17   36.90
  11   1  -2  258.87   45.30
 -11   1   2  219.98   21.30
  11   1  -2  216.78   39.40
 -11   1   2  252.47   35.00
 -11   1   2  242.28   35.40
  10  -1  -2  348.97   43.20
  10  -1  -2  360.46   34.60
 -10  -1   2  330.27   30.50
  10  -1  -2  460.45   50.09
 -10  -1   2  388.76   41.50
 -10  -1   2  329.87   39.50
  10  -1  -2  385.16   45.00
 -10   1   2  428.46   41.80
 -10   1   2  397.46   36.10
  10   1  -2  425.76   49.40
  10   1  -2  334.47   43.20
  10   1  -2  357.36   33.50
  10   1  -2  400.46   37.80
  10   1  -2  443.86   38.30
 -10   1   2  337.77   29.70
 -10   1   2  481.65   43.50
 -10   1   2  372.76   30.90
   9  -1  -2  466.25   51.19
  -9  -1   2  524.25   44.70
  -9  -1   2  503.95   38.00
   9  -1  -2  540.05   45.70
   9  -1  -2  587.94   58.19
  -9  -1   2  486.65   47.90
   9  -1  -2  525.65   40.20
  -9  -1   2  483.55   46.40
   9   1  -2  492.85   42.60
  -9   1   2  628.24   50.09
   9   1  -2  426.16   38.60
  -9   1   2  493.95   41.00
  -9   1   2  525.65   47.20
   9   1  -2  538.85   44.10
  -9   1   2  522.65   37.10
   9   1  -2  622.54   59.59
  -9   1   2  500.05   37.90
   9   1  -2  555.64   52.19
  -9   1   2  518.35   37.40
   8  -1  -2 1276.27   97.29
  -8  -1   2 1047.00   76.79
  -8  -1   2 1079.99   71.49
   8  -1  -2 1177.68   78.19
   8  -1  -2 1032.70   72.89
  -8  -1   2 1061.59   86.29
   8  -1  -2 1120.09   85.79
  -8   1   2 1039.90   73.69
   8   1  -2 1008.30   71.59
   8   1  -2 1128.49   75.99
   8   1  -2 1081.99   75.79
  -8   1   2 1022.90   82.39
  -8   1   2 1097.69   71.59
   8   1  -2 1101.79   88.69
  -8   1   2 1137.79   71.79
  -8   1   2 1198.08   81.19
  -7  -1   2   33.30   15.00
  -7  -1   2   47.60    8.10
  -7  -1   2   53.79   12.40
   7  -1  -2   24.20   17.50
  -7  -1   2   76.19   10.50
   7  -1  -2   64.79   16.80
   7  -1  -2   50.79   10.40
  -7  -1   2   57.89   15.50
   7  -1  -2   68.89   14.00
   7   1  -2   74.79   18.80
   7   1  -2   68.79   19.40
   7   1  -2   47.10   11.50
  -7   1   2   62.89    9.20
  -7   1   2   54.19   15.20
  -7   1   2   54.79    9.70
  -7   1   2   48.10   12.70
   7   1  -2   64.29   11.20
   6  -1  -2   99.09   12.60
   6  -1  -2   87.49   14.60
  -6  -1   2  105.19   17.40
  -6  -1   2  105.59   11.90
   6  -1  -2  107.49   18.50
  -6  -1   2  104.49   10.50
   6  -1  -2  124.49   18.10
  -6  -1   2  103.39   17.80
  -6  -1   2  124.09   16.00
   6  -1  -2   81.59   19.00
  -6   1   2  103.79   16.70
  -6   1   2  121.69   11.30
   6   1  -2  133.19   19.10
   6   1  -2  114.39   11.50
   6   1  -2  125.19   10.50
  -6   1   2  103.19   12.80
  -6   1   2   90.69   12.90
   6   1  -2   95.19   18.70
  -6   1   2   81.99   14.50
   6   1  -2  105.39   15.40
  -5  -1   2  850.91   58.29
  -5  -1   2  763.02   51.89
  -5  -1   2  801.32   55.89
  -5  -1   2  738.53   56.69
   5  -1  -2  798.62   56.49
   5  -1  -2  802.82   53.19
   5  -1  -2  811.62   58.19
  -5  -1   2  871.21   52.39
   5  -1  -2  838.72   56.69
   5  -1  -2  868.11   61.69
  -5   1   2  807.92   59.29
  -5   1   2  865.51   52.29
  -5   1   2  731.23   55.59
   5   1  -2  799.42   58.09
  -5   1   2  843.12   57.79
   5   1  -2  784.62   52.09
  -5   1   2  801.32   53.69
  -5   1   2  815.62   55.69
   5   1  -2  807.52   52.19
  -5   1   2  863.21   53.99
   5   1  -2  825.02   60.69
   5   1  -2  782.32   55.49
   4  -1  -2 2242.78  139.29
   4  -1  -2 2197.38  134.79
   4  -1  -2 2100.89  137.79
   4  -1  -2 2265.67  136.99
  -4  -1   2 2017.60  139.59
  -4  -1   2 2238.78  137.29
   4  -1  -2 2216.98  141.09
  -4  -1   2 2051.69  133.69
  -4  -1   2 2205.48  134.19
  -4  -1   2 2216.78  138.59
   4  -1  -2 2127.09  137.49
   4  -1  -2 2164.48  136.59
  -4  -1   2 2512.15  138.99
   4   1  -2 2206.48  134.29
  -4   1   2 2092.39  140.19
  -4   1   2 2136.29  137.59
  -4   1   2 2136.69  136.89
  -4   1   2 2282.97  135.59
  -4   1   2 2102.69  138.89
   4   1  -2 2030.40  133.39
  -4   1   2 1946.81  137.39
   4   1  -2 2274.87  138.99
  -4   1   2 2093.89  135.89
   4   1  -2 1999.90  137.79
  -3  -1   2  427.06   35.00
   3  -1  -2  463.35   35.10
   3  -1  -2  543.95   35.90
  -3  -1   2  474.85   33.20
   3  -1  -2  482.25   33.90
   3  -1  -2  538.65   38.60
  -3  -1   2  460.35   35.50
  -3  -1   2  517.55   35.30
   3  -1  -2  503.65   36.50
   3  -1  -2  480.55   35.40
   3  -1  -2  518.15   33.40
  -3  -1   2  509.95   37.30
  -3   1   2  495.25   34.10
  -3   1   2  508.25   33.70
   3   1  -2  527.75   32.50
  -3   1   2  522.85   38.10
  -3   1   2  534.35   33.50
   3   1  -2  520.85   38.00
   3   1  -2  514.35   36.30
   3   1  -2  489.15   35.40
  -3   1   2  517.45   35.70
  -3   1   2  492.75   36.20
  -3   1   2  417.96   35.00
  -3   1   2  537.35   32.40
  -3   1   2  504.55   34.70
   3   1  -2  514.55   33.60
   2  -1  -2 2452.35  147.19
  -2  -1   2 2584.14  147.09
  -2  -1   2 2275.27  147.29
   2  -1  -2 2280.37  145.29
  -2  -1   2 2304.87  146.39
   2  -1  -2 2280.87  145.09
   2  -1  -2 2325.47  146.39
  -2  -1   2 2310.07  145.49
   2  -1  -2 2412.26  147.59
   2  -1  -2 2375.26  146.19
  -2   1   2 2342.87  146.09
  -2   1   2 2144.09  144.49
  -2   1   2 2315.57  146.79
  -2   1   2 2483.75  148.09
  -2   1   2 2310.97  144.39
  -2   1   2 2340.27  146.89
   2   1  -2 2162.08  146.39
   2   1  -2 2293.97  146.29
   2   1  -2 2473.15  145.89
  -2   1   2 2457.55  145.39
   1  -1  -2  577.34   38.20
   1  -1  -2  593.34   37.20
  -1  -1   2  612.94   37.90
  -1  -1   2  575.84   38.30
   1  -1  -2  515.65   38.10
   1  -1  -2  622.24   38.70
   1  -1  -2  581.84   37.70
   1  -1  -2  546.65   38.30
  -1   1   2  594.94   38.40
  -1   1   2  479.05   37.20
  -1   1   2  547.85   38.30
  -1   1   2  543.05   38.20
   1   1  -2  610.04   37.50
   1   1  -2  644.24   38.80
   1   1  -2  657.13   38.80
   1   1  -2  649.83   38.00
  -1   1   2  587.94   38.30
  -1   1   2  525.25   37.60
   0  -1  -2  515.75   31.90
   0  -1   2  489.55   32.00
   0  -1  -2  468.05   31.00
   0  -1   2  494.85   31.30
   0  -1   2  485.65   31.80
   0  -1  -2  424.76   31.70
   0  -1  -2  491.45   31.70
   0  -1   2  494.75   32.20
   0  -1   2  504.45   32.00
   0   1   2  461.75   31.70
   0   1   2  443.96   31.80
   0   1  -2  522.65   31.60
   0   1  -2  433.46   31.70
   0   1   2  551.14   32.10
   0   1  -2  463.85   32.00
   0   1   2  412.36   31.30
   0   1   2  504.15   31.60
   0   1  -2  432.66   31.50
   0   1   2  399.56   30.60
   0   1  -2  432.06   31.70
   1  -1   2    0.20    3.10
  -1  -1  -2   -3.40    3.50
  -1  -1  -2    0.40    4.20
   1  -1   2    3.20    4.80
   1  -1   2    0.90    2.20
   1  -1   2    0.50    3.50
   1  -1   2    2.80    3.30
  -1  -1  -2   -2.50    3.20
   1  -1   2    2.90    2.40
  -1  -1  -2    3.90    3.10
  -1  -1  -2    0.70    1.60
  -1   1  -2   -1.90    3.20
   1   1   2    2.30    2.90
  -1   1  -2    1.80    2.90
  -1   1  -2    4.00    2.80
   1   1   2    2.30    4.00
  -1   1  -2    1.00    3.20
  -1   1  -2    5.80    4.00
   1   1   2   -3.30    3.30
   1   1   2   -0.60    4.00
  -1   1  -2    2.30    2.30
   1   1   2   -0.60    3.60
  -1   1  -2    4.20    3.80
   2  -1   2 4167.18  242.58
  -2  -1  -2 4372.56  243.48
   2  -1   2 3737.93  243.78
   2  -1   2 3609.54  242.98
  -2  -1  -2 3468.15  241.88
   2  -1   2 3776.42  242.28
   2  -1   2 3860.81  241.48
  -2  -1  -2 3868.41  243.48
   2  -1   2 3803.32  241.08
  -2  -1  -2 3773.82  240.28
   2  -1   2 4127.49  243.28
  -2  -1  -2 4082.19  243.58
   2   1   2 3762.02  242.18
  -2   1  -2 3945.51  242.58
  -2   1  -2 3879.31  243.68
  -2   1  -2 3801.72  240.98
   2   1   2 3882.21  243.78
  -2   1  -2 4010.30  243.48
  -2   1  -2 3894.11  241.48
  -2   1  -2 3857.21  241.48
   2   1   2 4203.08  243.38
   2   1   2 3976.90  240.28
  -2   1  -2 4034.30  242.48
   3  -1   2   -5.50    4.70
  -3  -1  -2   -7.50    6.20
  -3  -1  -2   -3.60    6.20
   3  -1   2   -0.70    7.30
   3  -1   2    0.30    4.40
   3  -1   2   -2.30    4.50
  -3  -1  -2   -4.00    3.70
   3  -1   2   -8.20    5.20
  -3  -1  -2   -2.00    7.10
  -3  -1  -2    1.70    4.90
   3  -1   2  -10.70    5.80
   3  -1   2   10.10    7.20
  -3  -1  -2    8.70    5.80
  -3   1  -2   -3.40    5.60
   3   1   2   -5.80    5.20
  -3   1  -2    1.90    8.00
  -3   1  -2    1.30    4.70
   3   1   2    0.90    3.50
  -3   1  -2  -13.70    7.70
  -3   1  -2    0.00    5.00
  -3   1  -2   -7.80    5.10
   3   1   2    2.30    2.00
   3   1   2    0.40    6.60
  -3   1  -2   -0.50    6.90
   4  -1   2  857.81   63.69
   4  -1   2  898.51   58.59
  -4  -1  -2  848.82   62.19
   4  -1   2  841.92   58.29
   4  -1   2  867.41   60.49
   4  -1   2  916.01   64.79
  -4  -1  -2  902.11   62.49
   4  -1   2  894.51   61.09
  -4  -1  -2  885.31   60.69
   4  -1   2  896.21   59.79
   4   1   2  994.30   56.89
  -4   1  -2  873.61   61.69
   4   1   2  944.21   61.39
   4   1   2  813.22   60.39
   4   1   2  899.51   63.89
  -4   1  -2  896.21   60.99
  -4   1  -2  908.11   59.89
   4   1   2  930.61   58.59
  -4   1  -2  975.30   61.29
   5  -1   2   68.79   10.40
  -5  -1  -2   76.39   12.40
   5  -1   2   80.69   10.90
  -5  -1  -2   63.69   12.60
   5  -1   2   69.49   16.70
  -5  -1  -2   53.59    6.40
  -5  -1  -2   57.89   12.50
   5  -1   2   76.89   13.20
   5  -1   2   74.79   15.20
   5  -1   2   65.49   11.30
  -5   1  -2   53.79   11.40
  -5   1  -2   70.19   13.60
   5   1   2   57.49    6.90
   5   1   2   63.19   14.40
   5   1   2   54.69   13.20
   5   1   2   81.59    9.20
  -5   1  -2   47.90   10.40
  -6  -1  -2  326.67   26.80
  -6  -1  -2  273.07   28.00
   6  -1   2  266.87   23.10
   6  -1   2  238.58   32.80
   6  -1   2  287.77   29.30
   6  -1   2  269.97   25.10
  -6  -1  -2  273.77   28.90
   6  -1   2  265.57   31.90
   6   1   2  316.37   22.70
   6   1   2  289.87   30.00
  -6   1  -2  241.48   25.70
   6   1   2  262.67   30.40
  -6   1  -2  308.37   26.30
  -6   1  -2  299.37   29.00
   6   1   2  271.87   26.80
  -6   1  -2  285.57   25.10
  -7  -1  -2  191.88   26.30
   7  -1   2  189.78   32.90
   7  -1   2  155.58   21.70
   7  -1   2  176.18   18.90
  -7  -1  -2  181.08   21.60
   7  -1   2  182.98   24.80
   7   1   2  180.38   18.10
  -7   1  -2  156.88   20.70
   7   1   2  157.58   29.80
   7   1   2  205.88   22.10
  -7   1  -2  184.48   21.70
  -7   1  -2  184.48   28.70
   7   1   2  156.08   28.60
  -8  -1  -2  110.99   18.70
   8  -1   2  118.49   18.20
   8  -1   2  154.08   28.00
  -8  -1  -2  151.98   25.30
   8  -1   2  111.89   18.50
   8  -1   2   71.09   21.70
  -8   1  -2   91.59   17.90
   8   1   2  100.69   15.10
   8   1   2  109.99   26.50
  -8   1  -2  141.59   24.40
   8   1   2  126.49   27.90
   8   1   2  132.89   19.20
  -8   1  -2  141.89   21.20
  -9  -1  -2   73.39   16.50
  -9  -1  -2   71.19   22.40
  -9  -1  -2   74.19   19.00
   9  -1   2   52.19   23.70
   9  -1   2   53.89   15.70
   9  -1   2   36.10   25.70
   9  -1   2   44.10   14.80
  -9   1  -2   72.89   17.00
   9   1   2   54.69   13.10
  -9   1  -2   48.10   16.30
   9   1   2   67.09   27.90
   9   1   2   64.09   16.80
  -9   1  -2   37.40    9.10
  -9   1  -2   70.19   11.80
  -9   1  -2   46.90   18.00
   9   1   2   33.90   21.60
 -10  -1  -2  152.58   27.80
 -10  -1  -2  144.69   24.40
  10  -1   2  133.69   31.10
  10  -1   2   95.09   27.80
 -10  -1  -2  137.69   25.50
  10  -1   2  182.68   27.70
  10   1   2  106.09   32.30
 -10   1  -2  147.49   23.70
  10   1   2  170.78   28.20
  10   1   2  137.39   26.90
 -10   1  -2  147.49   27.20
  10   1   2  196.28   24.20
 -10   1  -2  168.58   26.30
  11  -1   2  103.49   31.60
  11  -1   2  140.99   24.40
  11  -1   2  150.78   27.80
 -11  -1  -2  168.28   30.30
 -11  -1  -2  120.69   26.40
  11   1   2  103.79   34.30
 -11   1  -2  137.79   26.00
 -11   1  -2  155.58   31.20
  11   1   2  149.88   26.00
  11   1   2  156.88   30.60
 -11   1  -2  133.69   25.50
  12  -1   2  138.59   45.20
 -12  -1  -2  107.69   29.10
  12  -1   2  145.29   29.00
  12  -1   2   90.49   71.69
 -12   1  -2  105.99   31.90
  12   1   2   99.89   32.30
  13  -1   2   81.39   30.90
 -13  -1  -2   26.60   27.30
 -13  -1  -2   13.70   29.20
  13  -1   2   30.90   38.30
 -13   1  -2   28.10   28.00
  13   1   2   65.29   31.70
 -13   1  -2   20.30   31.20
  13   1   2    3.60   42.10
 -13   1  -2   17.90   33.30
 -14  -1  -2  162.78   50.69
  14  -1   2  266.87   56.79
 -14  -1  -2  249.28   57.19
  14  -1   2  255.97   48.70
  14   1   2  169.68   59.89
  14   1   2  178.88   49.10
 -14   1  -2  170.98   48.70
  15  -1   2   66.09   44.10
 -15  -1  -2   99.09   49.90
 -15  -1  -2   51.59   48.20
  15  -1   2  -10.90   50.29
  15   1   2  -20.70   53.09
  15   1   2  161.08   60.89
 -15   1  -2    5.90   45.60
 -15   1  -2    0.50   45.10
 -16  -1  -2   22.00   50.59
 -16  -1  -2  -16.20   58.69
  16  -1   2  127.99   59.79
  16  -1   2  133.59   75.79
 -16   1  -2  121.79   55.69
 -16   1  -2   95.79   54.69
  16   1   2  124.39   61.99
 -17  -1  -2   13.90   71.39
  17  -1   2  -38.90   77.39
 -17  -1  -2  -33.30   58.79
  17  -1   2 -126.09   81.19
 -17   1  -2   86.49   59.99
  17   1   2   23.90   65.09
  17   1   2  -91.69   74.29
 -17   1  -2   73.39   63.89
 -18  -1  -2   89.09   85.89
 -18  -1  -2  148.59   99.99
 -18   1  -2   14.40   75.99
 -18   1  -2   44.50   72.69
  18   1   2  -46.60  101.39
  18  -2  -2  217.08   90.09
 -18  -2   2    3.90   62.09
 -18  -2   2  110.59   65.19
  18  -2  -2  109.49   66.89
 -18   2   2  107.79   63.89
  18   2  -2   82.49   68.19
 -18   2   2   42.00   58.89
  18   2  -2   52.99   81.59
  17  -2  -2   -8.50   66.89
  17  -2  -2   95.19   63.09
 -17  -2   2    4.20   58.29
 -17  -2   2   -4.00   54.29
 -17   2   2    1.90   58.29
  17   2  -2   33.30   59.69
 -17   2   2   63.49   50.79
  17   2  -2   87.99   67.39
  16  -2  -2   26.60   49.20
 -16  -2   2    4.80   44.10
 -16  -2   2  -23.40   42.60
  16  -2  -2 -104.09   64.59
  16   2  -2  -45.70   50.99
 -16   2   2  -29.10   47.20
  16   2  -2   40.70   70.19
 -16   2   2   24.80   48.20
  15  -2  -2  -11.20   34.50
 -15  -2   2   64.89   41.30
 -15  -2   2   81.49   41.50
  15  -2  -2  -72.09   56.09
  15   2  -2  113.59   60.29
  15   2  -2   33.80   79.19
 -15   2   2   74.99   44.10
 -14  -2   2  -14.50   37.30
  14  -2  -2 -103.99   46.70
  14  -2  -2  -64.79   36.40
 -14  -2   2   42.00   33.10
  14   2  -2   33.90   48.90
 -14   2   2   39.60   36.10
  14   2  -2  -28.70   37.60
 -14   2   2   51.79   37.20
 -13  -2   2  -30.30   27.00
  13  -2  -2   33.90   25.60
  13  -2  -2   -2.60   34.90
  13  -2  -2   11.20   32.70
 -13  -2   2   19.60   28.50
 -13   2   2   23.30   21.90
  13   2  -2   71.39   38.80
 -13   2   2   45.70   28.70
  13   2  -2   45.40   32.80
  13   2  -2   12.60   31.80
 -13   2   2   45.10   27.50
 -12  -2   2  -48.50   21.80
  12  -2  -2  -23.10   30.80
  12  -2  -2  -24.00   28.10
 -12  -2   2    9.30   14.70
 -12  -2   2   14.10   23.20
  12  -2  -2  -24.70   23.60
 -12   2   2   -6.80   22.80
  12   2  -2   12.10   28.40
  12   2  -2   46.60   31.80
 -12   2   2    5.10   17.30
  12   2  -2  -17.90   21.30
 -12   2   2  -13.30   13.90
 -12   2   2  -23.90   21.90
 -11  -2   2  -40.50   18.20
  11  -2  -2   26.10   21.50
 -11  -2   2    7.80   12.40
  11  -2  -2    4.20   22.00
 -11  -2   2   -9.10   20.30
  11  -2  -2   35.80   27.40
 -11  -2   2   -5.50   22.80
 -11   2   2    5.30   12.70
  11   2  -2   15.70   24.00
  11   2  -2    6.80   17.30
 -11   2   2   31.20   20.20
 -11   2   2   11.10   12.60
 -11   2   2    2.50   20.60
  11   2  -2    3.20   27.40
 -11   2   2    5.70   14.90
 -10  -2   2  265.07   27.20
 -10  -2   2  338.07   38.90
  10  -2  -2  310.97   40.30
 -10  -2   2  320.07   38.00
  10  -2  -2  331.17   52.09
  10  -2  -2  289.87   48.90
 -10  -2   2  268.77   34.90
 -10   2   2  272.77   28.60
  10   2  -2  337.57   45.00
 -10   2   2  263.67   27.80
  10   2  -2  332.17   42.70
  10   2  -2  319.87   33.80
 -10   2   2  287.77   27.30
 -10   2   2  315.87   36.50
 -10   2   2  326.37   38.90
 -10   2   2  286.17   29.20
  -9  -2   2   -0.80    9.50
  -9  -2   2   -5.00   15.80
  -9  -2   2    1.40   16.70
   9  -2  -2   19.70   19.10
   9  -2  -2  -14.50   19.90
  -9  -2   2   -1.90   14.80
   9  -2  -2    8.10   16.80
   9  -2  -2   14.00   20.10
   9   2  -2   10.20   12.00
  -9   2   2    7.60   10.00
   9   2  -2  -13.40   12.60
   9   2  -2   -0.40   21.40
   9   2  -2   -0.70   19.80
  -9   2   2    3.30   10.20
  -9   2   2  -27.10   16.50
  -9   2   2    8.70   16.80
  -9   2   2   14.50   10.40
  -9   2   2    1.90   12.80
  -8  -2   2   49.70   19.60
  -8  -2   2   58.69   10.80
   8  -2  -2   41.50   25.00
   8  -2  -2   56.19   27.60
   8  -2  -2   66.19   10.70
  -8  -2   2   55.99   15.20
   8  -2  -2   30.60   17.50
  -8  -2   2   65.29   20.80
   8  -2  -2   77.09   17.70
  -8   2   2   88.89   13.60
  -8   2   2   56.89   20.90
  -8   2   2   71.29   12.70
   8   2  -2   42.60   14.80
  -8   2   2   64.79   11.10
   8   2  -2   77.69   32.50
   8   2  -2   46.90   13.90
   8   2  -2   51.19   11.70
  -8   2   2   46.60   16.50
   7  -2  -2  345.47   34.60
  -7  -2   2  343.57   26.00
  -7  -2   2  321.67   22.90
  -7  -2   2  374.06   36.10
   7  -2  -2  280.77   33.20
   7  -2  -2  315.27   32.00
   7  -2  -2  350.46   42.80
  -7  -2   2  340.47   31.80
  -7  -2   2  345.37   34.10
   7  -2  -2  332.37   25.00
   7   2  -2  322.77   35.60
  -7   2   2  343.87   27.90
  -7   2   2  327.17   25.50
   7   2  -2  326.87   23.50
  -7   2   2  323.87   32.10
  -7   2   2  333.37   25.90
  -7   2   2  336.17   30.50
   7   2  -2  310.47   29.30
   7   2  -2  304.37   26.60
   7   2  -2  357.66   39.20
  -6  -2   2  505.45   39.40
   6  -2  -2  449.56   39.70
  -6  -2   2  491.65   40.60
  -6  -2   2  466.25   40.90
   6  -2  -2  477.55   39.50
   6  -2  -2  508.65   34.50
   6  -2  -2  526.85   45.70
  -6  -2   2  514.95   33.90
  -6  -2   2  517.25   35.60
   6  -2  -2  470.45   41.30
   6   2  -2  591.74   43.30
  -6   2   2  510.45   34.80
  -6   2   2  462.15   38.20
   6   2  -2  457.35   43.00
   6   2  -2  510.45   35.60
  -6   2   2  484.65   35.10
   6   2  -2  514.15   34.20
  -6   2   2  550.84   37.60
  -6   2   2  533.35   41.30
   5  -2  -2  514.85   43.10
  -5  -2   2  488.65   40.00
  -5  -2   2  503.75   40.50
   5  -2  -2  504.45   40.80
  -5  -2   2  555.14   35.60
   5  -2  -2  514.95   35.00
   5  -2  -2  546.65   40.20
   5  -2  -2  501.75   41.20
  -5  -2   2  599.84   41.00
   5  -2  -2  519.95   39.50
  -5  -2   2  523.55   36.20
   5   2  -2  551.94   35.70
  -5   2   2  570.84   39.30
   5   2  -2  457.35   41.90
  -5   2   2  500.45   37.30
  -5   2   2  526.95   39.70
  -5   2   2  513.95   38.00
  -5   2   2  519.05   38.50
  -5   2   2  528.45   35.50
   5   2  -2  532.45   36.30
   5   2  -2  496.65   42.30
   4  -2  -2  308.57   26.40
   4  -2  -2  341.07   25.50
  -4  -2   2  296.67   26.30
   4  -2  -2  295.27   26.30
  -4  -2   2  294.97   27.80
   4  -2  -2  320.67   24.70
   4  -2  -2  347.97   30.10
   4  -2  -2  324.97   22.50
  -4  -2   2  355.26   23.90
  -4  -2   2  322.47   26.90
  -4  -2   2  348.77   26.80
   4  -2  -2  302.47   27.50
  -4   2   2  323.87   22.50
  -4   2   2  301.47   25.70
   4   2  -2  371.56   23.90
   4   2  -2  305.07   28.90
  -4   2   2  311.07   24.60
  -4   2   2  297.67   27.20
  -4   2   2  306.27   32.10
  -4   2   2  308.47   25.00
  -4   2   2  317.57   25.20
   4   2  -2  318.57   27.00
   4   2  -2  342.37   24.00
  -3  -2   2 2515.55  167.38
   3  -2  -2 2472.45  167.08
   3  -2  -2 2521.05  167.78
  -3  -2   2 2715.53  167.28
   3  -2  -2 2639.84  165.78
  -3  -2   2 2602.44  167.08
  -3  -2   2 2660.53  166.88
   3  -2  -2 2518.15  164.48
   3  -2  -2 2640.54  166.28
  -3  -2   2 2783.02  166.48
  -3  -2   2 2888.61  165.58
   3  -2  -2 2766.12  169.08
  -3   2   2 2480.85  164.68
  -3   2   2 2609.34  166.38
   3   2  -2 3019.50  168.08
   3   2  -2 2542.85  166.98
  -3   2   2 2598.44  168.28
   3   2  -2 2666.23  164.88
  -3   2   2 2768.32  168.48
  -3   2   2 2470.95  167.08
   3   2  -2 2731.13  168.18
  -3   2   2 2786.12  165.58
  -3   2   2 2590.34  164.68
  -2  -2   2  273.37   19.80
  -2  -2   2  222.48   19.00
   2  -2  -2  251.77   20.20
   2  -2  -2  220.28   16.40
   2  -2  -2  239.08   18.20
  -2  -2   2  205.68   18.60
   2  -2  -2  239.08   18.10
   2  -2  -2  245.48   22.50
  -2  -2   2  254.67   19.90
   2  -2  -2  231.48   18.20
  -2  -2   2  260.47   18.90
   2  -2  -2  211.98   19.30
   2   2  -2  261.17   19.70
  -2   2   2  232.78   19.80
  -2   2   2  241.58   18.00
  -2   2   2  222.38   18.80
   2   2  -2  245.08   18.20
  -2   2   2  234.48   17.50
  -2   2   2  226.48   19.30
  -2   2   2  226.38   19.60
   2   2  -2  231.08   18.90
  -2   2   2  263.57   18.20
  -2   2   2  221.98   20.00
   1  -2  -2  183.78   16.60
   1  -2  -2  201.88   15.80
  -1  -2   2  215.28   14.80
   1  -2  -2  224.88   16.90
  -1  -2   2  188.78   16.00
   1  -2  -2  211.18   16.90
  -1  -2   2  221.18   16.90
   1  -2  -2  207.38   13.70
  -1   2   2  203.68   13.60
  -1   2   2  208.28   16.90
   1   2  -2  211.58   17.10
  -1   2   2  193.18   16.60
   1   2  -2  184.58   15.80
  -1   2   2  192.38   15.70
   1   2  -2  230.08   15.00
   1   2  -2  193.58   15.90
  -1   2   2  208.18   15.90
  -1   2   2  217.88   17.10
  -1   2   2  192.98   16.20
   0  -2  -2 1760.12  128.79
   0  -2  -2 2189.98  128.99
   0  -2   2 2217.28  130.29
   0  -2  -2 1765.72  129.09
   0  -2   2 1746.63  128.69
   0  -2   2 2210.88  128.99
   0  -2  -2 2305.57  130.39
   0  -2  -2 2227.78  131.19
   0  -2   2 2046.90  130.09
   0   2   2 1954.20  129.49
   0   2  -2 1987.20  126.79
   0   2   2 2149.58  129.89
   0   2  -2 2265.67  129.19
   0   2   2 2025.20  128.69
   0   2  -2 1937.71  129.99
   0   2   2 2247.18  129.99
   0   2  -2 2152.08  129.19
   0   2  -2 1750.62  129.09
   0   2   2 2264.57  129.79
   1  -2   2 3825.02  226.08
   1  -2   2 3746.13  229.28
   1  -2   2 3775.72  228.88
   1  -2   2 3495.55  226.78
   1  -2   2 3458.85  228.18
  -1  -2  -2 3665.23  228.28
  -1  -2  -2 4028.10  228.48
  -1  -2  -2 3728.43  229.48
   1  -2   2 3390.06  226.18
   1  -2   2 3800.32  228.48
  -1   2  -2 3594.14  228.18
  -1   2  -2 3604.84  226.88
   1   2   2 3476.05  226.68
  -1   2  -2 3613.94  225.98
   1   2   2 3835.32  225.88
  -1   2  -2 3507.65  228.28
  -1   2  -2 3490.55  225.58
   1   2   2 3838.52  229.48
  -1   2  -2 4034.50  227.78
   1   2   2 3681.13  228.18
   1   2   2 3601.74  227.18
  -1   2  -2 3419.86  227.18
  -1   2  -2 3662.53  228.48
   1   2   2 3842.82  228.58
   2  -2   2  136.09   15.20
  -2  -2  -2  162.68   14.80
  -2  -2  -2  109.99   14.60
   2  -2   2  136.19   14.00
  -2  -2  -2  130.09   13.50
  -2  -2  -2  127.49   13.00
  -2  -2  -2  140.39   14.60
   2  -2   2  124.29   14.50
   2  -2   2  121.59   13.80
   2  -2   2  124.69   13.20
   2  -2   2  119.39   10.30
   2  -2   2  125.09   12.80
   2   2   2  135.59    9.70
  -2   2  -2  139.49   10.70
   2   2   2  137.39   15.20
   2   2   2  129.39   14.10
  -2   2  -2  116.89   12.00
  -2   2  -2  146.09   13.50
  -2   2  -2  147.89   14.40
   2   2   2  125.79   13.60
   2   2   2  127.79   13.30
  -2   2  -2  113.59   13.80
   2   2   2  120.09   11.80
  -2   2  -2  153.98   15.20
  -2   2  -2  120.79   12.60
  -2   2  -2  134.89   14.20
  -3  -2  -2  916.81   58.79
   3  -2   2  879.51   58.09
   3  -2   2  812.82   53.49
   3  -2   2  711.43   58.49
  -3  -2  -2  901.81   60.39
   3  -2   2  840.72   57.79
   3  -2   2  838.92   56.89
  -3  -2  -2  910.41   58.59
   3  -2   2  832.62   59.89
  -3  -2  -2 1005.90   58.69
   3  -2   2  830.52   56.99
  -3   2  -2  824.62   57.59
  -3   2  -2  832.02   57.19
   3   2   2  773.32   54.59
  -3   2  -2  856.41   57.99
  -3   2  -2  802.32   59.29
  -3   2  -2  949.80   57.69
   3   2   2  818.02   59.19
   3   2   2  769.52   58.09
  -3   2  -2  809.72   57.29
   3   2   2  916.41   58.09
   3   2   2  866.51   59.29
   4  -2   2 3219.58  210.58
   4  -2   2 3205.28  210.68
   4  -2   2 3335.17  206.68
   4  -2   2 3249.97  208.38
  -4  -2  -2 3407.26  210.38
  -4  -2  -2 3085.49  208.68
   4  -2   2 3309.57  203.48
  -4  -2  -2 3303.77  207.78
   4  -2   2 3489.55  208.38
   4  -2   2 3393.66  208.08
  -4   2  -2 3319.47  206.88
  -4   2  -2 3424.46  208.28
  -4   2  -2 3268.27  210.48
   4   2   2 3260.17  209.88
   4   2   2 3375.56  203.68
  -4   2  -2 3406.76  208.28
  -4   2  -2 3551.24  208.28
   4   2   2 2831.52  207.28
  -5  -2  -2  990.70   69.19
   5  -2   2 1020.30   69.79
  -5  -2  -2 1062.19   71.89
   5  -2   2  958.30   64.59
   5  -2   2 1001.20   67.49
   5  -2   2  971.70   73.09
   5  -2   2 1035.90   70.99
  -5  -2  -2  958.50   71.49
   5  -2   2  934.51   73.09
  -5   2  -2 1083.39   70.39
   5   2   2 1037.80   73.29
  -5   2  -2 1047.70   68.19
  -5   2  -2 1060.79   70.99
   5   2   2 1058.79   64.19
  -6  -2  -2   -1.80    8.80
   6  -2   2  -14.20   15.50
   6  -2   2   -7.40   11.30
   6  -2   2    0.80    6.20
  -6  -2  -2    4.70   12.20
  -6  -2  -2  -11.20   11.50
   6  -2   2    1.40   13.20
   6  -2   2    0.80    9.30
   6   2   2    2.80    5.40
  -6   2  -2   -5.30    8.10
  -6   2  -2   -9.20   10.70
   6   2   2    9.50   11.70
   6   2   2    9.20   11.80
   6   2   2   -0.40   11.60
  -6   2  -2  -19.30    9.10
  -7  -2  -2  441.56   42.60
  -7  -2  -2  456.85   41.70
   7  -2   2  458.85   51.59
   7  -2   2  456.75   37.70
   7  -2   2  461.95   38.20
   7  -2   2  438.36   51.29
   7  -2   2  454.25   41.60
  -7  -2  -2  464.95   37.50
  -7   2  -2  471.45   42.50
  -7   2  -2  404.06   34.00
   7   2   2  415.66   42.90
  -7   2  -2  439.06   37.40
   7   2   2  346.77   44.70
  -8  -2  -2   -7.50   17.00
  -8  -2  -2  -18.40   11.60
   8  -2   2   11.70   24.80
   8  -2   2   19.40   12.90
   8  -2   2  -15.30   18.70
  -8  -2  -2   12.80   14.90
   8  -2   2   -7.90   18.50
   8   2   2   13.20   23.90
   8   2   2   -3.10    8.30
  -8   2  -2   16.30   10.40
  -8   2  -2   13.70   13.10
  -8   2  -2    0.20   15.40
   8   2   2   -9.90   19.80
   9  -2   2   36.40   17.10
   9  -2   2    1.00   19.80
  -9  -2  -2   33.80   21.10
  -9  -2  -2    0.30   15.60
  -9  -2  -2   15.10   14.20
   9  -2   2   34.90   22.40
   9  -2   2   14.60   22.80
  -9   2  -2   21.50   18.40
   9   2   2   34.00   20.60
  -9   2  -2   10.20   14.30
   9   2   2   19.50   16.90
   9   2   2    9.10   10.30
  -9   2  -2   21.90   11.90
   9   2   2   26.50   23.60
 -10  -2  -2   79.49   28.10
  10  -2   2   51.19   24.20
 -10  -2  -2   55.49   19.80
 -10  -2  -2   46.60   21.30
  10  -2   2   69.09   21.00
 -10   2  -2   79.19   13.30
  10   2   2   15.90   21.70
  10   2   2   28.00   22.60
  10   2   2  105.89   31.90
 -10   2  -2   84.99   22.20
  10   2   2   29.30   13.10
 -10   2  -2   66.79   16.30
 -10   2  -2   38.90   18.50
  11  -2   2   20.30   21.30
 -11  -2  -2   11.10   25.00
  11  -2   2   32.00   24.90
 -11  -2  -2   10.50   23.60
  11  -2   2  -33.60   26.10
 -11   2  -2   35.40   22.60
  11   2   2  -20.80   13.80
 -11   2  -2  -13.60   24.00
  11   2   2   12.90   27.10
  11   2   2   54.69   24.40
  12  -2   2   91.69   28.10
  12  -2   2   94.49   31.30
  12  -2   2   70.19   34.50
 -12  -2  -2   66.09   26.00
 -12  -2  -2   73.49   30.00
 -12   2  -2   63.49   39.00
  12   2   2   54.59   33.60
  12   2   2   70.09   32.50
 -12   2  -2   -3.50   25.60
 -12   2  -2   57.09   31.70
  13  -2   2  -31.80   30.00
  13  -2   2  -72.19   36.90
  13  -2   2   26.40   28.50
 -13  -2  -2   -8.00   27.90
 -13  -2  -2  -21.10   29.10
  13   2   2   -7.30   38.40
 -13   2  -2  -71.09   33.70
 -13   2  -2    2.00   33.30
 -13   2  -2   32.90   28.30
  13   2   2   13.80   37.40
  14  -2   2  115.99   43.30
  14  -2   2  -21.90   43.80
 -14  -2  -2   51.79   36.40
  14   2   2    5.30   51.09
  14   2   2  -44.60   40.10
 -14   2  -2   53.99   49.50
 -15  -2  -2    7.70   52.69
 -15  -2  -2   68.29   44.50
  15  -2   2   76.59   50.69
  15  -2   2   93.09   55.29
 -15   2  -2   47.20   45.00
 -15   2  -2  130.99   50.19
  15   2   2  -61.49   61.29
 -16  -2  -2   13.40   56.69
  16  -2   2  -61.79   47.60
  16  -2   2   24.60   75.89
 -16  -2  -2   72.79   49.50
 -16   2  -2   28.50   48.40
  16   2   2  -60.29   58.69
  16   2   2   96.69   76.29
 -16   2  -2    7.00   56.69
 -17  -2  -2  147.59   70.89
 -17  -2  -2  178.08   67.09
  17  -2   2  108.19   86.49
  17  -2   2  149.09   69.49
 -17   2  -2  223.58   62.19
 -17   2  -2  242.68   75.69
  17   2   2  154.38   71.79
  17   2   2  208.88   90.49
  18  -3  -2   14.60   93.19
 -18  -3   2   69.09   68.79
 -18  -3   2   22.40   61.69
  18  -3  -2   -7.20   71.79
  18   3  -2  -96.89   67.19
 -18   3   2  -46.60   68.09
 -18   3   2   76.29   56.89
  18   3  -2   97.79   84.99
 -17  -3   2   64.89   61.79
 -17  -3   2   77.19   61.49
  17  -3  -2   42.00   61.59
  17  -3  -2   50.19   70.49
 -17   3   2  -25.70   57.99
  17   3  -2   22.70   78.29
  17   3  -2    4.60   65.59
 -17   3   2   65.69   56.59
  16  -3  -2   76.79   48.20
 -16  -3   2  -43.60   47.80
  16  -3  -2  103.99   68.49
 -16  -3   2   84.69   44.40
 -16   3   2   51.89   45.60
  16   3  -2   20.10   62.49
 -16   3   2    7.50   46.40
  16   3  -2  104.29   72.09
 -15  -3   2   42.20   45.10
 -15  -3   2    5.40   36.90
  15  -3  -2   -0.40   56.99
  15  -3  -2   38.20   38.10
  15   3  -2   43.90   50.39
 -15   3   2  -18.80   49.50
  15   3  -2   52.29   62.09
 -15   3   2   11.30   42.10
  14  -3  -2    9.30   37.10
  14  -3  -2  -13.60   30.00
  14   3  -2  -36.30   42.30
 -14   3   2   24.30   23.70
  14   3  -2    7.20   45.30
 -14   3   2  -12.80   33.80
 -14   3   2   -8.50   35.00
 -13  -3   2  506.75   58.39
 -13  -3   2  534.85   61.19
  13  -3  -2  505.95   68.19
  13  -3  -2  556.44   56.09
 -13   3   2  526.65   66.49
  13   3  -2  547.65   57.99
 -13   3   2  535.65   62.19
  13   3  -2  466.65   65.29
  13   3  -2  375.46   62.49
  12  -3  -2   38.20   23.90
 -12  -3   2   85.59   26.30
  12  -3  -2  117.09   28.30
 -12  -3   2   33.60   17.60
 -12  -3   2   67.59   26.20
  12  -3  -2   13.50   31.70
 -12   3   2   28.70   24.40
  12   3  -2   69.89   22.20
  12   3  -2   47.40   32.90
 -12   3   2   41.00   24.00
 -12   3   2   54.39   18.20
 -12   3   2   52.19   16.80
 -12   3   2   39.60   18.50
 -11  -3   2  301.17   40.10
  11  -3  -2  267.57   43.50
  11  -3  -2  346.17   58.09
 -11  -3   2  356.46   33.30
  11  -3  -2  371.56   49.70
 -11  -3   2  338.97   42.20
  11  -3  -2  331.87   43.70
 -11   3   2  413.46   45.40
 -11   3   2  317.77   32.90
 -11   3   2  310.97   31.10
  11   3  -2  337.97   36.90
 -11   3   2  299.37   32.20
  11   3  -2  348.97   54.19
  11   3  -2  388.76   55.79
 -11   3   2  362.36   39.10
  10  -3  -2   55.59   25.00
  10  -3  -2    8.00   27.90
 -10  -3   2   17.40   12.30
  10  -3  -2   20.70   21.90
 -10  -3   2   27.20   23.50
 -10  -3   2   27.20   17.10
 -10  -3   2   -9.10   18.50
  10  -3  -2  -11.80   25.60
  10   3  -2    5.80   18.50
  10   3  -2  -15.60   21.60
  10   3  -2  -42.60   21.60
 -10   3   2    7.10   13.50
 -10   3   2    0.10   16.80
 -10   3   2  -12.80   16.60
  10   3  -2   -2.00   15.20
 -10   3   2  -13.90   12.00
 -10   3   2  -13.90   10.40
  -9  -3   2  749.82   68.59
  -9  -3   2  928.61   72.59
   9  -3  -2  836.72   75.89
   9  -3  -2  964.80   78.39
   9  -3  -2  826.62   74.69
  -9  -3   2  896.41   70.49
   9  -3  -2  880.11   73.49
  -9  -3   2  971.30   63.29
   9   3  -2  954.80   65.99
   9   3  -2  890.61   79.39
  -9   3   2  838.32   63.59
  -9   3   2 1029.50   73.69
  -9   3   2  864.61   62.49
  -9   3   2  881.11   60.09
   9   3  -2  920.91   75.59
   8  -3  -2   87.49   22.80
  -8  -3   2   77.89   19.30
  -8  -3   2  106.49   16.80
   8  -3  -2  106.79   30.40
  -8  -3   2   62.79   20.60
  -8  -3   2  117.89   22.20
   8  -3  -2   82.59   19.70
   8  -3  -2   81.89   27.00
   8   3  -2   99.19   31.70
  -8   3   2   99.39   22.20
  -8   3   2   78.19   12.30
  -8   3   2   96.59   19.90
   8   3  -2   95.19   20.40
   8   3  -2  136.29   20.20
   8   3  -2   75.89   12.00
   8   3  -2   68.59   22.80
  -8   3   2  101.49   17.20
   8   3  -2  122.79   26.50
   7  -3  -2  105.49   19.10
   7  -3  -2  107.69   19.60
  -7  -3   2   75.19   11.50
   7  -3  -2   96.69   23.60
  -7  -3   2   95.29   19.80
   7  -3  -2   80.49   20.00
  -7  -3   2  109.29   21.40
  -7  -3   2   83.79   14.40
  -7   3   2   93.49   14.60
  -7   3   2   93.69   17.80
   7   3  -2   40.20   18.10
   7   3  -2   88.79   17.30
   7   3  -2   79.49   14.40
  -7   3   2  107.69   11.20
  -7   3   2   78.39   13.90
   6  -3  -2   75.79   19.30
  -6  -3   2   47.20   13.90
   6  -3  -2   86.09   16.10
  -6  -3   2  103.39   17.10
  -6  -3   2   68.39   11.10
  -6  -3   2   61.99   10.70
   6  -3  -2   51.09   15.30
   6   3  -2   62.39   10.50
   6   3  -2   98.89   16.10
  -6   3   2   59.69    8.80
  -6   3   2   97.69   13.50
   6   3  -2   89.89   14.90
  -6   3   2   75.09   15.60
   6   3  -2   74.89   17.30
   5  -3  -2  412.46   33.50
  -5  -3   2  453.55   32.00
   5  -3  -2  421.56   36.20
  -5  -3   2  459.65   33.10
  -5  -3   2  442.66   36.00
   5  -3  -2  439.16   35.40
  -5  -3   2  470.65   36.50
   5  -3  -2  467.85   40.80
   5  -3  -2  413.16   37.20
   5   3  -2  484.95   39.30
   5   3  -2  475.25   32.70
  -5   3   2  397.46   35.50
   5   3  -2  482.75   33.60
  -5   3   2  452.85   30.00
  -5   3   2  415.36   34.60
  -5   3   2  424.46   33.10
   4  -3  -2  143.49   17.70
   4  -3  -2  119.29   14.20
   4  -3  -2  122.29   13.20
  -4  -3   2  138.69   18.70
   4  -3  -2  138.59   16.90
  -4  -3   2  121.99   13.50
  -4  -3   2  133.29   16.30
  -4  -3   2  126.79   13.60
  -4  -3   2  117.79   15.00
   4  -3  -2  108.49   19.10
   4  -3  -2  119.99   14.90
   4   3  -2  140.49   14.40
   4   3  -2  151.48   18.40
  -4   3   2  125.59   13.90
  -4   3   2  114.09   15.40
  -4   3   2  120.69   14.70
  -4   3   2  145.29   15.90
  -4   3   2  139.39   13.10
   4   3  -2  123.09   13.90
   4   3  -2  102.79   16.70
   3  -3  -2   70.69    8.10
   3  -3  -2   82.69    9.50
  -3  -3   2   63.69   10.00
  -3  -3   2   77.49   12.20
   3  -3  -2   79.49   12.90
   3  -3  -2   89.29   13.20
  -3  -3   2   56.79    9.90
  -3  -3   2   66.49   10.90
  -3  -3   2   68.89   12.20
   3  -3  -2   72.89    9.80
  -3  -3   2   63.29   10.70
   3  -3  -2   84.29   13.50
   3   3  -2   79.19   10.90
  -3   3   2   67.79    8.10
   3   3  -2   75.59   12.40
  -3   3   2   67.59   10.40
   3   3  -2   64.89   11.70
  -3   3   2   82.59   11.50
  -3   3   2   70.59   10.70
   3   3  -2   78.39   12.50
  -3   3   2   71.29   11.30
   3   3  -2   69.49   10.50
  -2  -3   2   27.50    6.30
  -2  -3   2   24.00    6.80
   2  -3  -2   17.40    7.00
   2  -3  -2   23.00    3.30
   2  -3  -2   27.10    6.90
  -2  -3   2   24.70    7.00
   2  -3  -2   15.20    5.10
  -2  -3   2   27.60    5.90
  -2  -3   2   18.40    6.20
   2  -3  -2   25.50    7.60
   2  -3  -2   25.70    6.80
  -2   3   2   18.80    6.30
  -2   3   2   32.60    6.80
  -2   3   2   26.50    4.30
  -2   3   2    9.10    5.30
  -2   3   2   28.20    7.50
  -2   3   2   28.00    6.20
   2   3  -2   19.80    6.90
   2   3  -2   20.90    6.90
  -2   3   2   13.00    7.00
   2   3  -2   23.00    5.90
   2   3  -2   20.00    6.20
   1  -3  -2   -2.00    5.50
   1  -3  -2    3.40    5.90
  -1  -3   2   -1.30    5.00
   1  -3  -2    0.20    6.10
  -1  -3   2    6.50    5.60
  -1  -3   2    2.60    3.20
   1  -3  -2    7.50    4.30
  -1  -3   2    2.80    5.30
  -1  -3   2    6.70    5.30
   1  -3  -2    2.80    4.90
  -1   3   2   -3.00    5.80
  -1   3   2    8.90    5.50
   1   3  -2    8.10    5.50
  -1   3   2   -2.00    5.70
  -1   3   2    0.60    5.80
   1   3  -2    4.50    6.10
   1   3  -2    6.20    4.40
   0  -3   2 3300.77  202.68
   0  -3  -2 3112.99  202.48
   0  -3   2 3348.66  204.38
   0  -3  -2 3000.50  200.18
   0  -3  -2 3427.36  204.38
   0  -3  -2 3390.06  203.08
   0  -3   2 2803.32  203.48
   0  -3  -2 3352.56  204.88
   0   3   2 3449.75  203.18
   0   3  -2 2947.51  203.88
   0   3  -2 3544.15  199.18
   0   3   2 3358.76  204.78
   0   3  -2 3215.28  203.88
   0   3   2 2856.81  203.08
   0   3  -2 3167.18  202.08
   0   3   2 3085.09  202.58
   0   3  -2 3560.54  203.08
   0   3  -2 3743.23  205.58
  -1  -3  -2  368.16   29.00
   1  -3   2  381.06   30.10
   1  -3   2  398.16   30.70
  -1  -3  -2  398.36   31.60
   1  -3   2  399.46   27.80
   1  -3   2  377.66   28.80
   1  -3   2  390.86   30.70
  -1  -3  -2  437.26   30.50
  -1  -3  -2  443.06   29.80
   1  -3   2  376.46   28.60
  -1  -3  -2  432.76   29.80
  -1   3  -2  351.36   28.30
   1   3   2  446.56   28.50
  -1   3  -2  384.56   30.50
   1   3   2  384.26   30.10
  -1   3  -2  398.76   28.60
  -1   3  -2  398.26   27.90
  -1   3  -2  373.06   29.30
  -1   3  -2  374.06   30.50
   1   3   2  404.66   29.50
   1   3   2  440.36   30.30
   1   3   2  386.96   31.20
  -1   3  -2  373.56   30.40
   1   3   2  436.36   27.90
  -1   3  -2  342.07   25.80
   2  -3   2   22.20    4.50
   2  -3   2   28.70    8.10
  -2  -3  -2   17.20    6.60
  -2  -3  -2   15.10    8.00
  -2  -3  -2   18.80    5.00
   2  -3   2   21.70    6.90
   2  -3   2   29.90    7.80
   2  -3   2   14.10    6.80
   2  -3   2   21.20    6.30
  -2  -3  -2   21.70    6.20
  -2  -3  -2   17.60    6.00
  -2  -3  -2    1.00    8.50
  -2   3  -2   26.80    4.60
   2   3   2   24.30    6.90
   2   3   2   25.20    5.10
  -2   3  -2   24.30    8.50
  -2   3  -2   27.60    7.60
  -2   3  -2   28.00    8.60
  -2   3  -2   23.30    6.50
  -2   3  -2   31.90    7.30
   2   3   2   29.00    9.20
   2   3   2   23.70    8.70
   2   3   2   21.00    6.20
   2   3   2   31.30    6.90
  -2   3  -2   25.70    7.60
   2   3   2   17.70    7.80
  -2   3  -2   15.50    5.00
  -2   3  -2   29.30   10.20
   3  -3   2  322.37   23.10
   3  -3   2  344.87   30.10
  -3  -3  -2  299.97   29.70
  -3  -3  -2  319.27   27.60
   3  -3   2  380.56   28.30
  -3  -3  -2  378.16   28.00
  -3  -3  -2  355.16   28.20
   3  -3   2  336.87   28.40
   3  -3   2  356.16   29.10
   3  -3   2  308.67   28.30
  -3   3  -2  343.97   28.60
  -3   3  -2  327.27   26.50
  -3   3  -2  370.26   33.40
   3   3   2  343.17   29.20
   3   3   2  392.66   28.60
   3   3   2  341.07   30.10
  -3   3  -2  369.16   23.50
   3   3   2  377.26   24.00
  -3   3  -2  334.97   27.90
  -3   3  -2  333.97   28.50
   3   3   2  346.97   26.00
   4  -3   2  171.48   20.20
  -4  -3  -2  178.18   19.50
   4  -3   2  187.98   13.30
   4  -3   2  189.38   20.90
   4  -3   2  194.98   20.50
  -4  -3  -2  220.58   23.10
   4  -3   2  161.98   20.90
  -4  -3  -2  212.78   20.80
   4  -3   2  171.68   21.70
   4   3   2  174.28   16.30
  -4   3  -2  191.58   20.50
   4   3   2  163.48   20.10
  -4   3  -2  197.48   20.00
   4   3   2  208.28   26.10
  -4   3  -2  190.88   20.40
  -5  -3  -2  706.13   51.39
   5  -3   2  656.23   48.20
  -5  -3  -2  560.64   48.00
  -5  -3  -2  546.05   46.50
   5  -3   2  721.93   49.50
   5  -3   2  583.34   50.39
   5  -3   2  613.84   50.89
  -5   3  -2  612.74   47.00
   5   3   2  668.93   49.50
  -5   3  -2  693.73   47.40
   5   3   2  661.43   42.80
   6  -3   2    3.90   12.80
  -6  -3  -2    5.80   15.00
   6  -3   2    0.20   13.90
   6  -3   2  -11.40   11.30
   6  -3   2   33.80   14.30
  -6  -3  -2   -6.50   14.50
  -6  -3  -2   18.00    9.80
   6   3   2    2.50    5.80
  -6   3  -2    1.90   10.80
   6   3   2   13.10   11.80
  -6   3  -2    3.30   10.00
   6   3   2    1.40   12.80
   6   3   2    3.30    5.10
   6   3   2   10.80    6.00
  -6   3  -2    4.30   12.00
   7  -3   2 1038.80   80.29
   7  -3   2 1003.30   72.99
  -7  -3  -2  882.71   72.29
   7  -3   2  872.91   78.29
  -7  -3  -2  819.82   67.69
   7  -3   2  950.40   70.09
   7   3   2 1046.20   62.79
  -7   3  -2  930.11   69.09
  -7   3  -2  993.10   67.69
  -7   3  -2  944.51   72.69
   7   3   2 1050.79   77.99
  -8  -3  -2   14.80   13.90
   8  -3   2   16.30   22.80
   8  -3   2    4.00   15.60
   8  -3   2   14.10   18.50
  -8  -3  -2  -20.60   19.70
  -8  -3  -2   -9.20   14.80
   8  -3   2   11.00   21.00
  -8   3  -2    2.60   13.10
   8   3   2  -14.40   16.10
   8   3   2   13.30   22.10
  -8   3  -2   -1.40   16.40
   8   3   2    1.10   22.40
  -8   3  -2  -10.20   12.90
   9  -3   2  846.52   73.29
  -9  -3  -2  886.11   67.79
   9  -3   2  833.32   67.29
   9  -3   2  874.81   73.09
  -9  -3  -2  704.53   69.29
   9  -3   2  942.91   71.69
  -9  -3  -2  774.52   64.89
   9   3   2  860.01   71.09
  -9   3  -2  885.31   67.49
  -9   3  -2  789.92   60.19
   9   3   2  795.42   55.59
  -9   3  -2  727.63   63.49
   9   3   2  896.61   74.79
  10  -3   2   -9.30   29.30
  10  -3   2   28.00   21.00
 -10  -3  -2   16.50   23.20
 -10  -3  -2   -6.50   19.70
 -10  -3  -2  -10.20   31.70
  10  -3   2   27.10   26.00
 -10   3  -2   -3.60   21.00
 -10   3  -2    8.50   15.30
  10   3   2   15.50   25.60
 -10   3  -2   -8.30   18.60
  10   3   2  -12.30   21.60
 -10   3  -2   -2.10   18.50
  10   3   2  -10.60   10.50
  11  -3   2  739.83   79.89
 -11  -3  -2  785.02   79.49
  11  -3   2  774.42   68.59
  11  -3   2  798.32   80.99
  11  -3   2  784.02   70.89
 -11  -3  -2  677.93   68.49
 -11   3  -2  773.52   69.09
  11   3   2  833.52   73.19
  11   3   2  883.71   78.49
 -11   3  -2  891.91   70.29
  12  -3   2  -11.30   23.60
 -12  -3  -2   14.40   26.50
  12  -3   2    1.40   37.10
 -12  -3  -2   47.50   27.80
  12  -3   2   49.30   29.80
 -12   3  -2  -19.80   28.60
 -12   3  -2   27.60   31.30
  12   3   2   72.99   30.00
  12   3   2   65.89   35.60
 -12   3  -2   18.70   27.90
  13  -3   2  159.38   54.79
  13  -3   2  129.99   32.40
 -13  -3  -2  139.89   32.50
 -13  -3  -2  183.28   46.40
  13  -3   2  140.99   38.70
  13   3   2  196.68   40.80
  13   3   2  160.18   55.59
 -13   3  -2  134.49   36.70
 -13   3  -2  171.88   47.30
 -13   3  -2  130.59   33.70
  14  -3   2   47.80   48.70
  14  -3   2   93.69   37.00
 -14  -3  -2  -16.80   37.10
 -14   3  -2   65.99   42.80
  14   3   2   56.09   43.30
  14   3   2   29.50   75.39
 -15  -3  -2  127.99   48.90
  15  -3   2  157.08   58.79
  15  -3   2  138.29   56.89
 -15  -3  -2  105.29   47.70
 -15   3  -2  229.68   55.69
  15   3   2  179.78   67.79
 -15   3  -2  249.08   51.29
  15   3   2  204.68   67.59
 -16  -3  -2  -22.90   49.30
 -16  -3  -2  -34.00   54.69
  16  -3   2 -134.79   62.89
  16  -3   2   12.60   59.99
 -16   3  -2    8.30   54.49
  16   3   2  -17.60   68.89
 -16   3  -2   37.30   60.39
 -17  -3  -2 -123.49   57.69
  17  -3   2   34.50   87.69
  17  -3   2   81.09   65.99
 -17  -3  -2   25.80   61.89
 -17   3  -2   96.69   63.79
  17   3   2  115.99   70.19
 -17   3  -2  -26.60   57.19
  17   3   2  136.79   83.99
 -18  -4   2 -147.99   74.19
  18  -4  -2   78.39   97.79
 -18  -4   2   -6.30   62.39
  18  -4  -2 -110.99   73.09
  18   4  -2   80.49   73.59
 -18   4   2   80.69   69.79
 -18   4   2  -14.00   56.39
  18   4  -2  -38.30   91.09
  17  -4  -2   -5.30   78.99
  17  -4  -2   78.99   54.89
 -17  -4   2   39.20   54.49
 -17  -4   2  -29.20   56.09
  17   4  -2   80.39   74.59
 -17   4   2   25.70   58.19
 -17   4   2  -40.20   59.19
 -16  -4   2  179.08   57.29
  16  -4  -2  209.88   54.29
 -16  -4   2  203.48   52.69
  16  -4  -2   40.00   63.79
 -16   4   2  219.28   61.29
  16   4  -2  120.09   61.09
 -16   4   2  120.29   50.39
  16   4  -2  109.39   93.99
  15  -4  -2   75.59   53.49
  15  -4  -2   66.49   41.50
  15  -4  -2   15.70   52.39
 -15  -4   2    3.20   41.10
 -15   4   2  135.39   48.20
  15   4  -2   32.20   60.69
 -15   4   2  125.59   55.69
  15   4  -2    6.70   57.49
  14  -4  -2  278.07  102.99
  14  -4  -2  283.27   44.50
 -14  -4   2  360.86   60.69
 -14  -4   2  413.16   57.39
  14  -4  -2  235.98   50.29
  14   4  -2  458.45   73.79
 -14   4   2  304.57   58.89
 -14   4   2  344.27   55.09
  14   4  -2  365.56   69.89
 -13  -4   2  -15.20   29.90
  13  -4  -2    1.70   30.00
  13  -4  -2   21.50   44.10
 -13  -4   2   27.80   29.00
  13  -4  -2   20.90   29.40
  13   4  -2  -56.19   38.80
  13   4  -2  -26.10   35.40
 -13   4   2   23.80   28.30
 -13   4   2   48.90   32.80
 -12  -4   2  498.05   56.69
  12  -4  -2  467.55   55.79
  12  -4  -2  440.06   64.69
 -12  -4   2  460.95   45.70
  12  -4  -2  439.06   59.39
 -12  -4   2  475.45   52.69
  12  -4  -2  556.34   53.59
 -12   4   2  407.06   45.20
 -12   4   2  416.26   44.80
  12   4  -2  501.05   71.89
 -12   4   2  517.75   51.29
  12   4  -2  566.04   49.00
  12   4  -2  479.05   61.29
 -12   4   2  561.24   57.69
 -11  -4   2   18.60   15.60
 -11  -4   2    4.40   20.70
  11  -4  -2   -8.60   26.10
  11  -4  -2   -4.20   23.20
  11  -4  -2    6.20   28.40
 -11  -4   2   34.60   23.70
  11  -4  -2  -21.50   21.40
 -11   4   2   35.80   23.10
  11   4  -2   47.50   28.10
 -11   4   2   -8.60   15.80
  11   4  -2   25.50   17.30
 -11   4   2   14.60   17.30
 -11   4   2  -19.70   21.20
  11   4  -2   -7.80   30.80
 -10  -4   2  207.78   31.40
 -10  -4   2  201.98   34.90
 -10  -4   2  248.78   28.70
  10  -4  -2  289.17   44.30
  10  -4  -2  251.57   39.50
  10  -4  -2  218.38   36.90
  10  -4  -2  185.08   36.20
  10   4  -2  258.97   30.30
 -10   4   2  221.28   36.20
 -10   4   2  211.38   20.10
 -10   4   2  241.28   30.70
 -10   4   2  200.38   27.50
  10   4  -2  195.88   37.30
  10   4  -2  244.48   38.00
 -10   4   2  221.58   35.90
  10   4  -2  203.68   34.30
   9  -4  -2  212.68   35.20
  -9  -4   2  217.88   24.90
   9  -4  -2  167.48   29.20
  -9  -4   2  130.89   27.00
  -9  -4   2  175.88   28.30
   9  -4  -2  224.28   35.40
  -9  -4   2  197.98   32.00
   9  -4  -2  171.88   34.10
  -9   4   2  195.28   25.30
  -9   4   2  179.48   16.30
   9   4  -2  257.17   27.50
   9   4  -2  193.38   33.70
   9   4  -2  182.68   34.20
  -9   4   2  184.08   33.60
  -9   4   2  175.68   26.20
   9   4  -2  188.98   21.10
  -9   4   2  204.08   32.20
   8  -4  -2   72.19   30.90
   8  -4  -2   26.40   23.40
  -8  -4   2   42.60   18.10
   8  -4  -2   30.00   18.10
  -8  -4   2   37.80   16.80
  -8  -4   2   24.70   12.00
  -8   4   2   36.20    6.20
  -8   4   2   24.50   18.10
  -8   4   2   31.60   13.60
  -8   4   2   63.29   12.80
  -8   4   2   27.60   12.70
   8   4  -2   43.70   10.60
   8   4  -2   25.50   15.90
   8   4  -2   55.49   26.50
  -7  -4   2  191.28   27.00
   7  -4  -2  180.48   27.90
  -7  -4   2  147.69   19.80
   7  -4  -2  164.48   29.00
   7  -4  -2  177.28   33.20
   7  -4  -2  158.68   25.00
   7   4  -2  190.58   24.70
  -7   4   2  148.79   21.10
  -7   4   2  126.49   21.90
   7   4  -2  137.69   18.70
  -7   4   2  167.28   19.40
  -7   4   2  166.68   13.00
   7   4  -2  150.78   26.20
  -6  -4   2   27.20   13.40
  -6  -4   2   11.90    8.80
  -6  -4   2    1.70   11.60
   6  -4  -2   18.30   14.30
   6  -4  -2    1.20   16.60
   6  -4  -2    6.30   12.20
  -6  -4   2    3.30    8.50
   6  -4  -2   39.20   13.20
   6   4  -2    8.60    8.70
  -6   4   2    7.60    9.00
  -6   4   2   19.10    4.80
   6   4  -2   10.20   13.50
  -6   4   2   20.80    9.10
   6   4  -2   26.20   15.40
  -5  -4   2   22.90   10.00
   5  -4  -2   20.50   12.20
  -5  -4   2   14.10   12.10
   5  -4  -2   32.50   11.80
   5  -4  -2    4.90   10.10
  -5  -4   2   30.80    9.00
   5  -4  -2   29.00   14.50
  -5  -4   2   26.80    9.10
   5   4  -2    9.60    8.70
  -5   4   2   18.20   10.90
  -5   4   2   10.40    8.70
   5   4  -2    3.80   10.50
   5   4  -2   25.60   11.00
  -5   4   2   20.20    7.30
  -5   4   2   12.60    5.00
  -5   4   2   21.90    6.20
   4  -4  -2  350.66   29.30
  -4  -4   2  335.27   29.80
  -4  -4   2  335.67   27.60
   4  -4  -2  342.87   27.90
  -4  -4   2  409.46   31.70
  -4  -4   2  351.56   28.70
   4  -4  -2  342.47   30.80
   4  -4  -2  331.27   31.80
   4  -4  -2  365.76   31.60
   4   4  -2  379.36   30.90
  -4   4   2  319.97   25.00
  -4   4   2  288.17   27.70
   4   4  -2  352.16   30.30
   4   4  -2  327.57   29.20
   4   4  -2  348.97   28.10
  -4   4   2  326.07   25.20
  -4   4   2  324.47   27.10
  -3  -4   2  104.49   15.10
  -3  -4   2  130.29   14.20
  -3  -4   2  146.09   16.30
  -3  -4   2  102.59   16.00
  -3  -4   2   98.09   14.80
   3  -4  -2  136.59   13.30
   3  -4  -2  115.19   14.40
   3  -4  -2  132.79   17.60
   3  -4  -2  113.09   16.70
   3  -4  -2  112.19   16.40
  -3   4   2  111.49   13.00
  -3   4   2  118.59   17.10
  -3   4   2  123.09   10.40
  -3   4   2  112.39   16.40
  -3   4   2  121.49   13.00
  -3   4   2  130.09   17.50
   3   4  -2   96.99   16.00
   3   4  -2  120.79   16.10
   3   4  -2  122.29   15.10
   2  -4  -2  362.06   30.00
   2  -4  -2  354.46   29.20
   2  -4  -2  368.86   25.80
  -2  -4   2  332.27   27.30
  -2  -4   2  323.67   25.80
   2  -4  -2  384.46   28.70
  -2  -4   2  366.16   28.80
  -2  -4   2  368.16   29.00
   2  -4  -2  359.26   28.80
   2   4  -2  349.17   28.80
   2   4  -2  354.46   28.80
  -2   4   2  287.67   27.40
  -2   4   2  344.17   27.20
  -2   4   2  399.66   26.70
   2   4  -2  281.47   26.30
  -2   4   2  377.46   27.80
  -1  -4   2 1206.28   82.59
  -1  -4   2 1148.99   80.89
   1  -4  -2 1259.27   83.09
   1  -4  -2 1366.06   80.79
  -1  -4   2 1318.27   78.79
  -1  -4   2 1231.38   83.29
   1  -4  -2 1259.47   83.29
  -1  -4   2 1192.08   83.29
  -1   4   2 1190.78   82.79
  -1   4   2 1221.68   82.69
   1   4  -2 1273.97   81.09
  -1   4   2 1318.67   80.79
  -1   4   2 1227.08   83.19
   1   4  -2 1163.68   82.99
  -1   4   2 1315.17   80.09
   1   4  -2 1297.17   84.09
   1   4  -2 1229.98   82.69
   1   4  -2 1248.28   83.59
   0  -4  -2  199.88   15.90
   0  -4   2  177.98   14.20
   0  -4  -2  170.58   17.20
   0  -4   2  160.08   18.80
   0  -4  -2  196.18   18.10
   0  -4  -2  131.29   18.80
   0  -4   2  156.48   15.10
   0  -4   2  133.19   17.20
   0  -4  -2  172.78   12.90
   0   4   2  181.58   20.60
   0   4   2  159.28   15.80
   0   4  -2  183.68   16.70
   0   4  -2  162.18   22.50
   0   4  -2  145.59   17.50
   0   4  -2  163.38   20.40
   0   4   2  172.28   16.50
   0   4  -2  196.58   15.70
   0   4   2  155.28   18.50
   1  -4   2 2539.25  159.78
   1  -4   2 2513.55  155.88
   1  -4   2 2302.67  158.38
   1  -4   2 2525.55  155.48
  -1  -4  -2 2627.74  156.78
  -1  -4  -2 2638.24  157.38
  -1  -4  -2 2292.07  157.98
  -1  -4  -2 2464.95  159.98
  -1  -4  -2 2491.45  154.78
   1   4   2 2891.81  157.18
  -1   4  -2 2397.96  157.78
   1   4   2 2237.38  156.48
  -1   4  -2 2376.06  155.48
   1   4   2 2289.17  158.88
  -1   4  -2 2567.94  155.18
   1   4   2 2620.44  155.08
   1   4   2 2565.44  153.98
  -1   4  -2 2220.88  155.18
  -1   4  -2 2562.14  159.48
   2  -4   2    4.20    7.40
   2  -4   2   -2.80    7.70
  -2  -4  -2    9.10    5.90
   2  -4   2   -0.80    6.20
   2  -4   2    2.10    6.40
  -2  -4  -2    6.80    7.50
  -2  -4  -2   11.10    8.90
  -2  -4  -2    4.10   10.60
  -2  -4  -2   -0.70    5.40
  -2  -4  -2   -2.00    5.70
  -2   4  -2   10.60    6.30
   2   4   2    3.00    5.40
  -2   4  -2   -3.80    9.00
  -2   4  -2   -2.20    4.20
   2   4   2  -13.10    8.00
   2   4   2    8.90    6.80
  -2   4  -2    1.60    4.40
   2   4   2   -6.30    5.40
   2   4   2   -3.00    6.30
  -2   4  -2   -1.90    7.10
  -2   4  -2   -1.40    8.00
   3  -4   2   10.10    8.70
  -3  -4  -2   14.70    6.70
  -3  -4  -2   23.30    7.70
  -3  -4  -2    5.80    7.60
   3  -4   2   10.20    8.90
   3  -4   2   -3.30    8.20
   3  -4   2   -5.10    8.30
  -3  -4  -2   -8.40   11.10
  -3   4  -2   22.70    8.90
  -3   4  -2    8.50    6.30
   3   4   2    9.30    5.70
   3   4   2    3.10    9.60
   3   4   2    8.70    9.30
  -3   4  -2   15.30    9.30
  -3   4  -2   17.40    8.70
   3   4   2   12.50    7.50
   3   4   2   12.60    7.60
  -3   4  -2    2.20    3.90
   4  -4   2  164.98   22.10
   4  -4   2  147.19   20.80
  -4  -4  -2  186.08   24.80
   4  -4   2  179.18   21.40
  -4  -4  -2  164.78   19.40
  -4  -4  -2  197.88   20.20
  -4   4  -2  186.28   21.60
  -4   4  -2  182.58   13.10
   4   4   2  177.78   15.40
   4   4   2  190.68   22.30
   4   4   2  150.98   17.70
   4   4   2  178.18   20.20
  -4   4  -2  182.58   20.60
  -5  -4  -2  105.19   19.30
  -5  -4  -2  105.09   16.50
   5  -4   2  105.09   19.20
  -5  -4  -2  140.39   19.10
   5  -4   2   88.49   20.50
   5  -4   2   95.59   18.00
   5  -4   2  107.89   18.30
   5   4   2  124.09   21.40
   5   4   2  123.09   11.90
   5   4   2   91.69   14.90
   5   4   2   83.09   16.00
  -5   4  -2   89.79   16.70
  -5   4  -2  123.39   18.90
  -6  -4  -2  372.16   39.00
   6  -4   2  387.56   36.60
  -6  -4  -2  426.06   41.50
   6  -4   2  348.37   40.70
  -6  -4  -2  414.86   35.30
   6  -4   2  461.55   45.10
   6  -4   2  410.06   38.40
  -6   4  -2  391.86   35.30
  -6   4  -2  399.56   35.20
  -6   4  -2  375.96   35.40
   6   4   2  384.76   30.10
   6   4   2  415.36   28.20
   6   4   2  310.07   37.30
   6   4   2  444.36   40.20
   7  -4   2   16.50   18.30
   7  -4   2   -7.30   20.00
  -7  -4  -2  -35.90   18.30
   7  -4   2   -3.40   16.50
  -7  -4  -2   13.10   15.80
  -7  -4  -2   -6.50   13.00
  -7   4  -2   16.80   15.50
   7   4   2   11.70   15.70
  -7   4  -2   -3.90   12.70
   7   4   2  -12.70    8.00
   7   4   2    2.50   20.60
  -7   4  -2   -5.70   13.60
   8  -4   2 1244.68   92.19
  -8  -4  -2 1037.60   87.39
  -8  -4  -2 1216.98   87.09
   8  -4   2 1195.88   88.59
   8  -4   2 1044.60   90.99
  -8  -4  -2 1068.69   83.79
   8   4   2 1214.98   73.19
  -8   4  -2 1232.28   85.69
   8   4   2 1238.48   91.99
  -8   4  -2 1284.27   94.39
   8   4   2 1025.30   89.29
  -8   4  -2 1095.79   82.19
  -8   4  -2 1215.18   87.39
   9  -4   2   64.59   27.00
  -9  -4  -2   48.20   20.00
   9  -4   2   35.40   23.90
   9  -4   2   55.79   22.20
  -9  -4  -2   33.30   28.20
  -9  -4  -2   41.30   21.90
   9  -4   2   60.69   23.10
   9   4   2   26.80   20.60
  -9   4  -2   28.70   20.20
  -9   4  -2   15.40   22.30
  -9   4  -2   45.10   20.00
   9   4   2   68.19   22.20
   9   4   2   40.30   23.90
  -9   4  -2   52.09   18.10
  10  -4   2  188.08   33.90
 -10  -4  -2  130.59   29.00
  10  -4   2  152.18   33.60
  10  -4   2  161.38   31.20
  10  -4   2  168.28   32.40
 -10  -4  -2  171.58   38.30
  10   4   2  237.98   38.60
 -10   4  -2  181.68   30.90
  10   4   2  153.58   32.40
 -10   4  -2  175.08   33.20
 -10   4  -2  143.39   24.70
  11  -4   2   -1.30   22.10
  11  -4   2   44.90   29.10
  11  -4   2   43.10   24.80
  11  -4   2   13.00   32.40
 -11  -4  -2  -15.20   21.40
 -11  -4  -2   35.30   24.80
  11   4   2  -18.30   32.50
 -11   4  -2   25.10   25.80
 -11   4  -2   32.30   23.10
  11   4   2   51.99   29.90
 -11   4  -2   15.80   19.90
 -11   4  -2   -4.60   23.60
 -12  -4  -2  533.35   63.09
  12  -4   2  617.64   77.39
  12  -4   2  703.83   66.39
  12  -4   2  546.95   81.99
 -12  -4  -2  635.14   63.49
  12  -4   2  761.32   65.49
  12   4   2  679.43   70.79
 -12   4  -2  566.54   62.99
  12   4   2  682.93   81.29
 -12   4  -2  761.82   72.39
 -12   4  -2  636.64   62.99
  13  -4   2  -43.30   28.10
  13  -4   2  -32.10   35.10
 -13  -4  -2    5.50   27.70
  13  -4   2  -26.80   62.29
  13   4   2 -105.69   49.70
 -13   4  -2   15.00   32.90
 -13   4  -2   -9.50   33.60
  13   4   2  -57.69   36.80
 -13   4  -2  -12.70   28.60
 -14  -4  -2   52.59   39.50
  14  -4   2    4.40   57.69
  14  -4   2  -35.60   38.70
  14   4   2  163.48   62.29
  14   4   2   -7.10   45.20
 -14   4  -2  -15.90   43.00
 -15  -4  -2   43.20   48.90
 -15  -4  -2  -28.90   41.90
  15  -4   2   69.89   63.79
 -15   4  -2    9.20   47.50
 -15   4  -2   67.39   44.40
  15   4   2  108.89   67.39
  15   4   2  -17.40   56.39
  16  -4   2   53.69   59.19
 -16  -4  -2  -36.20   53.19
  16  -4   2  -12.20   73.59
 -16  -4  -2  -89.99   51.39
  16   4   2   56.39  109.79
 -16   4  -2   30.00   50.59
  16   4   2   -3.70   68.69
 -16   4  -2   56.09   60.19
 -17  -4  -2  -12.80   69.09
  17  -4   2   78.59   81.99
  17  -4   2   64.29   65.29
  17   4   2  120.29   79.79
 -17   4  -2   -3.60   65.19
  17   4   2  127.99   82.49
 -17   4  -2  215.28   66.39
 -18  -5   2   -6.80   74.99
 -18  -5   2   16.30   72.49
  18  -5  -2   63.29   67.29
  18  -5  -2   50.99   94.89
 -18   5   2  -23.10   66.89
 -18   5   2  150.78   66.59
  18   5  -2   22.40   97.39
  18   5  -2  -67.19   89.69
 -17  -5   2   60.39   60.19
  17  -5  -2   36.00   57.99
  17  -5  -2   60.99   70.79
 -17  -5   2    1.00   61.39
  17   5  -2  104.09   72.49
 -17   5   2  109.49   58.89
 -17   5   2  -89.59   59.19
  17   5  -2  -92.39   81.89
 -16  -5   2   20.40   48.20
 -16  -5   2   76.99   49.00
  16  -5  -2    3.60   48.70
  16  -5  -2   63.79   71.19
  16  -5  -2   10.80   59.59
 -16   5   2   90.39   46.80
  16   5  -2  152.08   72.69
  16   5  -2   19.10   57.89
 -16   5   2   25.00   55.19
  15  -5  -2  -31.70   43.00
 -15  -5   2   39.70   41.10
  15  -5  -2  -60.29   48.00
  15  -5  -2  -53.09   60.89
 -15  -5   2  -31.20   43.20
 -15   5   2  -82.99   43.30
  15   5  -2   58.39   64.39
  15   5  -2  -84.29   58.79
  14  -5  -2  -33.60   53.29
 -14  -5   2    3.80   34.40
  14  -5  -2  -34.00   35.50
  14  -5  -2   -6.40   37.00
 -14  -5   2  -35.30   37.90
 -14   5   2   28.80   32.30
 -14   5   2   63.59   41.80
  14   5  -2   30.60   53.39
 -13  -5   2   46.50   32.70
  13  -5  -2   17.20   27.00
 -13  -5   2    2.00   29.80
  13  -5  -2   -1.50   31.50
  13  -5  -2  -12.70   47.50
  13  -5  -2   48.50   37.80
 -13   5   2   42.80   30.10
  13   5  -2  -47.40   45.20
  13   5  -2  -19.40   45.40
 -13   5   2  -13.90   29.50
  12  -5  -2  145.49   33.50
  12  -5  -2   45.90   51.79
 -12  -5   2  120.49   30.00
 -12  -5   2   65.29   25.20
 -12  -5   2   99.89   30.00
  12  -5  -2  134.19   45.50
  12  -5  -2  111.69   32.40
  12   5  -2   92.19   41.40
  12   5  -2  123.09   41.60
 -12   5   2  111.29   29.80
 -12   5   2  135.79   27.40
  12   5  -2   74.89   24.90
 -12   5   2   77.59   24.00
 -12   5   2   89.09   32.10
  11  -5  -2    1.00   20.80
  11  -5  -2  -13.20   34.40
 -11  -5   2   34.10   21.80
 -11  -5   2    0.40   18.70
 -11  -5   2   47.70   24.40
  11  -5  -2   29.60   28.60
  11  -5  -2  -16.10   26.50
 -11   5   2   17.00   23.50
  11   5  -2  -11.40   30.10
  11   5  -2   -0.30   19.90
 -11   5   2   46.40   19.60
  11   5  -2   36.80   27.70
 -11   5   2    0.40   23.20
 -11   5   2   -4.60   22.80
 -10  -5   2  -10.90   20.70
 -10  -5   2   22.00   16.80
  10  -5  -2   23.80   26.90
  10  -5  -2   25.20   25.40
  10  -5  -2  -18.50   18.50
 -10  -5   2   15.30   19.10
  10  -5  -2   -9.40   22.10
  10   5  -2  -17.20   22.70
 -10   5   2  -27.40   15.40
  10   5  -2   18.80   21.70
  10   5  -2    0.70   16.60
  10   5  -2  -20.40   24.10
 -10   5   2   -0.90   18.70
 -10   5   2   13.80   19.50
  -9  -5   2   89.99   27.70
  -9  -5   2   76.19   16.30
   9  -5  -2   85.99   30.20
   9  -5  -2   54.89   21.10
   9  -5  -2   69.49   28.00
  -9  -5   2   68.29   18.80
   9  -5  -2   59.99   21.70
   9   5  -2   94.69   24.40
  -9   5   2   82.59   17.80
  -9   5   2   38.70   22.30
  -9   5   2   35.30   21.70
   9   5  -2   57.49   13.90
   9   5  -2   51.09   24.70
  -9   5   2   43.70   19.60
   8  -5  -2  -23.40   18.20
   8  -5  -2    5.80   26.90
  -8  -5   2  -12.90   23.40
   8  -5  -2    1.30   19.10
  -8  -5   2  -17.50   11.80
  -8  -5   2   23.00   15.10
   8  -5  -2  -19.00   18.10
   8   5  -2    8.70   12.10
   8   5  -2   12.30   25.80
  -8   5   2  -13.00   12.70
  -8   5   2   -8.60   15.40
   8   5  -2  -23.40   16.40
  -8   5   2    2.90   19.00
  -8   5   2    0.10   13.40
   7  -5  -2   29.90   17.40
  -7  -5   2    6.00   12.30
  -7  -5   2    2.00   16.20
   7  -5  -2   21.30   21.20
  -7  -5   2   -4.50   20.70
   7  -5  -2    4.00   23.50
  -7   5   2    0.90   12.40
  -7   5   2   11.30   11.50
  -7   5   2   16.60   12.90
  -7   5   2   17.10    4.40
   7   5  -2   30.80   12.00
   7   5  -2   25.10   17.90
  -7   5   2   15.60    5.30
   7   5  -2   25.90   17.90
   6  -5  -2  708.63   58.49
  -6  -5   2  691.83   52.49
  -6  -5   2  775.72   61.09
   6  -5  -2  700.63   59.79
  -6  -5   2  810.82   57.49
   6  -5  -2  676.53   55.19
   6  -5  -2  692.23   59.59
  -6   5   2  721.43   45.70
  -6   5   2  681.73   49.90
   6   5  -2  673.83   51.09
   6   5  -2  695.43   56.29
   6   5  -2  650.73   55.39
  -6   5   2  679.53   46.20
  -5  -5   2   61.49   14.00
   5  -5  -2   84.89   18.50
   5  -5  -2   75.09   17.80
   5  -5  -2   59.29   15.60
   5  -5  -2   82.99   18.30
  -5  -5   2   47.60   12.50
  -5  -5   2   61.69   21.30
  -5   5   2   55.99    9.50
   5   5  -2   80.89   16.40
   5   5  -2   86.89   15.40
  -5   5   2   53.99   10.40
  -5   5   2   93.29   14.70
   5   5  -2   68.99   14.00
   4  -5  -2  845.72   62.49
   4  -5  -2  846.22   61.19
  -4  -5   2  981.20   60.79
  -4  -5   2  716.33   57.79
   4  -5  -2  807.12   57.29
   4  -5  -2  835.12   59.89
  -4  -5   2  844.52   59.59
   4  -5  -2  832.72   62.29
  -4   5   2  762.52   54.69
   4   5  -2  875.21   59.49
  -4   5   2  793.32   55.69
   4   5  -2  854.91   61.59
  -4   5   2  826.12   56.79
   4   5  -2  823.72   58.79
   3  -5  -2   18.80    9.50
  -3  -5   2   -3.90    6.90
   3  -5  -2   13.10    7.30
   3  -5  -2    6.50    9.50
   3  -5  -2   24.60   10.20
   3  -5  -2   21.90    9.90
  -3  -5   2   25.70   15.00
  -3  -5   2    5.60    8.80
  -3   5   2   14.50    7.30
   3   5  -2   14.30    9.70
  -3   5   2    1.90    7.60
  -3   5   2   11.70    9.10
   3   5  -2   31.10   10.40
   2  -5  -2 2343.37  147.89
  -2  -5   2 2075.19  142.29
   2  -5  -2 2166.28  142.99
   2  -5  -2 2275.67  148.29
   2  -5  -2 2477.35  148.29
  -2  -5   2 2591.54  146.19
   2  -5  -2 2220.28  148.69
   2   5  -2 2161.18  145.09
   2   5  -2 2247.28  147.59
   2   5  -2 2127.79  147.29
  -2   5   2 2281.17  144.09
  -2   5   2 2229.88  145.89
  -2   5   2 2411.36  143.89
  -1  -5   2  122.69   14.10
  -1  -5   2  125.29   11.40
   1  -5  -2  119.29   18.10
  -1  -5   2  108.99   18.00
   1  -5  -2  114.19   16.50
   1  -5  -2  136.19   13.20
  -1  -5   2  120.79   11.20
   1  -5  -2  124.39   15.90
   1   5  -2  131.49   16.80
  -1   5   2  111.39   13.00
  -1   5   2  138.69   14.10
   1   5  -2  125.29   14.20
   1   5  -2  108.69   15.60
  -1   5   2  109.39   15.30
   0  -5   2 1137.69   79.99
   0  -5  -2 1305.67   76.99
   0  -5  -2 1122.79   79.39
   0  -5  -2 1084.79   78.29
   0  -5  -2 1270.27   73.69
   0  -5   2 1177.88   74.09
   0  -5   2 1137.99   79.99
   0  -5   2 1108.39   75.89
   0   5   2 1088.39   79.39
   0   5  -2 1117.39   77.69
   0   5   2 1163.18   73.49
   0   5  -2 1197.58   81.09
   0   5   2 1128.49   76.39
   0   5  -2 1209.98   75.89
   1  -5   2 1519.45  108.49
  -1  -5  -2 1738.33  106.29
   1  -5   2 1558.44  103.19
   1  -5   2 1678.83  104.19
  -1  -5  -2 1532.05  104.89
  -1  -5  -2 1696.33  108.09
   1  -5   2 1743.13  109.19
  -1  -5  -2 1493.25  102.49
   1   5   2 1643.34  101.29
   1   5   2 1732.43  103.19
   1   5   2 1485.65  105.29
   1   5   2 1653.73  108.59
  -1   5  -2 1650.53  103.89
  -1   5  -2 1574.34  104.59
   1   5   2 1789.92  105.89
  -1   5  -2 1432.46  107.49
   2  -5   2  305.17   29.30
  -2  -5  -2  335.07   26.70
  -2  -5  -2  327.47   28.70
   2  -5   2  339.27   26.70
   2  -5   2  340.07   25.50
  -2  -5  -2  317.47   25.20
   2  -5   2  295.77   29.20
   2   5   2  291.97   25.70
  -2   5  -2  294.97   28.60
   2   5   2  317.67   25.50
  -2   5  -2  296.17   24.20
  -2   5  -2  276.27   21.30
   2   5   2  351.56   30.30
   2   5   2  305.57   27.60
   2   5   2  326.47   25.70
  -2   5  -2  303.67   26.10
  -2   5  -2  306.17   25.00
   3  -5   2    8.80    9.80
  -3  -5  -2    3.00    8.10
  -3  -5  -2   16.50    7.90
   3  -5   2    9.40    9.30
  -3  -5  -2    9.40   10.40
   3  -5   2    0.60   10.00
   3  -5   2   14.20   11.90
   3   5   2   12.90    7.80
  -3   5  -2   11.60   11.60
   3   5   2    6.30    9.00
   3   5   2    7.10    7.80
  -3   5  -2   11.60    6.30
  -3   5  -2   21.50    6.90
   3   5   2   21.40   12.00
  -3   5  -2    0.90    8.90
  -3   5  -2   12.70    5.70
  -4  -5  -2  511.35   43.40
   4  -5   2  617.24   46.10
   4  -5   2  564.04   47.80
  -4  -5  -2  602.74   52.09
   4  -5   2  552.44   45.70
   4  -5   2  589.94   48.70
  -4  -5  -2  531.05   44.10
   4   5   2  571.44   43.30
   4   5   2  588.34   47.10
  -4   5  -2  554.34   37.40
   4   5   2  623.14   40.30
  -4   5  -2  532.15   45.20
  -4   5  -2  508.65   45.40
  -4   5  -2  577.24   40.60
  -5  -5  -2   50.09   15.70
   5  -5   2   68.69   15.90
   5  -5   2   29.70   17.80
   5  -5   2   38.70   15.70
  -5  -5  -2   24.20   19.40
   5  -5   2   27.70   16.50
  -5  -5  -2   22.80   11.70
  -5   5  -2   29.10   15.20
   5   5   2   54.09   12.00
   5   5   2   31.70   12.50
   5   5   2   43.90    8.80
   5   5   2   62.59   16.10
   5   5   2   45.10   13.60
  -5   5  -2   43.50   10.90
  -5   5  -2   52.19   15.00
  -6  -5  -2   -2.30   20.70
  -6  -5  -2    0.10   18.50
   6  -5   2   25.30   21.10
   6  -5   2   25.90   16.50
   6  -5   2   20.80   19.30
  -6  -5  -2    4.90   13.90
  -6   5  -2   26.90   12.40
   6   5   2    4.60   16.80
  -6   5  -2   20.70   15.60
  -6   5  -2   15.40   13.80
  -6   5  -2   27.70   12.30
   6   5   2   31.60   11.90
   6   5   2   39.60    8.40
   6   5   2   20.50   10.20
   6   5   2   20.90   14.20
   7  -5   2   15.30   21.60
  -7  -5  -2    8.10   18.30
  -7  -5  -2   25.90   22.00
  -7  -5  -2  -13.30   16.30
   7  -5   2    5.80   25.50
   7  -5   2   10.70   21.70
   7   5   2   39.60   18.20
  -7   5  -2   15.10   14.40
  -7   5  -2   27.80   16.10
  -7   5  -2    0.70   13.70
   7   5   2   -6.40    8.30
   7   5   2   15.30   21.90
  -7   5  -2  -18.80   16.20
   7   5   2    6.20   10.20
   7   5   2   -2.40   10.80
   8  -5   2   -8.50   21.30
  -8  -5  -2   -2.70   21.20
   8  -5   2   -6.80   21.00
  -8  -5  -2  -18.20   24.40
  -8  -5  -2    7.40   15.40
   8  -5   2  -11.20   23.70
   8  -5   2   -1.20   23.70
  -8   5  -2    7.70   21.20
   8   5   2  -10.80   10.70
   8   5   2    5.50   10.70
  -8   5  -2   22.00   18.80
   8   5   2   16.90   10.30
   8   5   2   -8.20   19.60
   8   5   2  -35.80   22.30
  -8   5  -2  -22.40   17.10
   8   5   2    7.10    9.00
  -8   5  -2   -0.80   16.90
   9  -5   2   11.20   23.00
   9  -5   2   91.09   28.50
  -9  -5  -2   23.30   23.70
  -9  -5  -2    6.50   18.50
   9  -5   2  -29.90   21.70
   9  -5   2    7.70   20.50
  -9  -5  -2  -28.40   28.90
  -9   5  -2  -11.80   22.10
   9   5   2   47.00   25.90
   9   5   2   14.60   21.60
  -9   5  -2   18.10   21.30
   9   5   2    9.50    9.00
  -9   5  -2   19.20   20.60
  10  -5   2   -9.00   25.90
 -10  -5  -2   40.00   19.60
 -10  -5  -2   75.09   26.20
  10  -5   2   40.50   24.50
  10  -5   2   75.19   33.10
  10  -5   2   57.29   23.00
  10   5   2   86.19   29.80
 -10   5  -2    9.90   21.90
 -10   5  -2   54.79   21.90
  10   5   2   16.00   29.10
 -10   5  -2   22.20   22.00
 -10   5  -2   20.60   24.90
 -11  -5  -2   84.99   27.10
  11  -5   2  111.19   33.80
  11  -5   2  107.59   34.20
  11  -5   2   95.59   26.70
 -11  -5  -2  108.29   28.30
  11  -5   2   69.89   27.90
  11   5   2  142.79   36.20
 -11   5  -2  137.39   30.80
 -11   5  -2   41.10   27.00
 -11   5  -2  109.49   29.30
 -11   5  -2   58.99   26.90
  11   5   2   98.29   36.90
  12  -5   2  -31.20   27.80
  12  -5   2  -24.00   30.70
 -12  -5  -2   31.30   29.30
  12  -5   2  -25.70   41.00
 -12  -5  -2   -7.10   25.20
  12  -5   2   -8.70   42.70
  12   5   2  -21.50   35.40
  12   5   2    3.60   38.20
 -12   5  -2    4.60   25.70
 -12   5  -2    5.50   31.90
 -12   5  -2   35.50   31.10
  13  -5   2   18.40   83.89
  13  -5   2   65.09   44.60
  13  -5   2  -35.80   33.00
 -13  -5  -2   94.49   39.80
 -13  -5  -2   13.10   28.80
  13  -5   2  -69.99   37.30
 -13   5  -2    6.40   30.20
  13   5   2   98.99   44.20
 -13   5  -2  -24.00   37.10
  13   5   2  -27.20   47.40
 -13   5  -2   42.20   33.90
  14  -5   2  176.98   47.60
  14  -5   2   88.99   54.89
 -14  -5  -2  152.98   44.90
 -14   5  -2   88.09   43.50
  14   5   2  126.89   66.29
 -14   5  -2   98.49   52.19
  15  -5   2  135.99   61.99
 -15  -5  -2   77.49   49.60
  15  -5   2  205.88   59.69
 -15   5  -2  189.78   55.69
 -15   5  -2   92.39   54.59
  15   5   2  -36.80   65.89
  15   5   2  107.79   71.99
 -16  -5  -2  -21.80   58.19
 -16  -5  -2   71.29   54.19
  16  -5   2  -46.90   67.79
  16  -5   2    2.20   55.79
  16   5   2  -89.09   70.49
  16   5   2  -29.60   70.99
 -16   5  -2   72.29   54.09
 -16   5  -2   85.59   51.69
  17  -5   2   76.69   65.89
 -17  -5  -2  -56.89   64.69
  17  -5   2  112.39   99.59
 -17  -5  -2   85.79   68.79
  17   5   2   27.60   77.39
 -17   5  -2  -64.69   62.89
  17   5   2  185.18   83.29
 -17   5  -2   23.30   66.49
  18  -6  -2 -100.49   89.49
 -18   6   2   18.60   63.79
 -18   6   2   32.80   62.09
  18   6  -2   23.20   84.99
  17  -6  -2  131.99   91.19
 -17  -6   2   25.10   57.39
  17  -6  -2  198.38   64.89
 -17  -6   2  165.08   67.39
 -17   6   2   -5.00   50.09
  17   6  -2 -123.69   83.49
 -17   6   2   72.89   64.39
  17   6  -2   34.90   74.59
  16  -6  -2  162.58   76.19
 -16  -6   2  253.47   66.89
  16  -6  -2  215.68   66.49
  16  -6  -2  138.19   63.99
 -16  -6   2  249.28   57.29
  16   6  -2   51.89   63.39
  16   6  -2  196.18   83.39
 -16   6   2  188.28   61.09
 -16   6   2  229.78   60.79
 -15  -6   2  119.89   48.70
  15  -6  -2  -15.40   60.79
 -15  -6   2   91.49   47.90
  15  -6  -2   75.59   47.30
  15  -6  -2   31.90   46.70
  15   6  -2   73.39   70.19
  15   6  -2  110.39   65.79
 -15   6   2  124.19   46.60
  14  -6  -2  293.77   73.39
  14  -6  -2  333.57   62.49
  14  -6  -2  445.26   96.49
 -14  -6   2  539.05   75.29
 -14  -6   2  402.96   62.39
  14  -6  -2  302.47   52.19
  14   6  -2  658.43  103.99
 -14   6   2  397.56   69.19
  14   6  -2  367.36  101.69
 -14   6   2  399.86   56.29
 -13  -6   2   26.90   34.90
 -13  -6   2   22.80   35.30
  13  -6  -2   17.20   47.20
  13  -6  -2   47.80   38.80
  13  -6  -2   86.59   36.60
  13  -6  -2   18.70   38.90
  13   6  -2   43.00   47.50
 -13   6   2   23.80   31.40
  13   6  -2    5.90   43.70
 -13   6   2   86.19   31.30
 -12  -6   2  522.35   58.09
  12  -6  -2  508.05   61.99
  12  -6  -2  544.95   79.19
 -12  -6   2  465.75   61.39
  12  -6  -2  644.54   69.19
  12  -6  -2  520.85   62.69
  12   6  -2  515.95   69.69
 -12   6   2  549.45   56.69
 -12   6   2  564.14   57.29
  12   6  -2  654.13   81.99
 -12   6   2  482.15   62.59
 -12   6   2  506.75   60.19
 -11  -6   2   56.59   24.70
  11  -6  -2   87.19   35.90
 -11  -6   2   26.30   26.00
  11  -6  -2   49.99   30.50
 -11  -6   2   87.99   29.10
  11  -6  -2  -26.60   27.50
  11  -6  -2   47.20   24.90
  11   6  -2   17.80   33.50
 -11   6   2   53.29   25.20
  11   6  -2   60.19   31.70
 -11   6   2   40.70   25.00
 -11   6   2   -7.50   24.90
 -11   6   2   41.30   36.70
  11   6  -2   21.50   22.20
 -10  -6   2  573.44   57.09
 -10  -6   2  760.32   61.69
  10  -6  -2  668.83   59.89
  10  -6  -2  757.42   73.79
 -10  -6   2  609.84   58.39
  10  -6  -2  715.73   67.09
  10  -6  -2  611.14   59.49
  10   6  -2  540.15   60.19
 -10   6   2  654.13   56.79
 -10   6   2  623.94   59.09
  10   6  -2  553.14   48.10
 -10   6   2  645.64   60.09
  10   6  -2  683.53   71.39
  -9  -6   2  267.47   37.20
  -9  -6   2  404.56   41.50
   9  -6  -2  229.78   38.30
   9  -6  -2  284.17   43.30
   9  -6  -2  326.77   42.40
   9  -6  -2  277.47   43.10
   9   6  -2  235.88   31.40
  -9   6   2  326.57   43.80
  -9   6   2  310.37   43.20
   9   6  -2  340.17   43.90
  -9   6   2  330.27   40.40
   9   6  -2  299.17   45.70
  -9   6   2  264.57   35.20
   8  -6  -2    2.80   21.30
   8  -6  -2    8.10   24.40
  -8  -6   2   44.40   16.30
   8  -6  -2    7.80   20.20
   8  -6  -2    8.60   19.00
  -8  -6   2   12.50   15.80
  -8   6   2   -4.20   21.70
  -8   6   2   14.80   16.50
   8   6  -2  -20.40   19.10
  -8   6   2   13.10   20.50
   8   6  -2  -16.40   27.80
   8   6  -2   21.30   13.80
  -8   6   2   27.50   14.00
   7  -6  -2   68.39   26.00
  -7  -6   2   51.19   19.20
  -7  -6   2   29.90   15.30
   7  -6  -2   36.80   22.50
   7  -6  -2   40.00   20.50
   7  -6  -2   28.90   29.10
  -7   6   2   41.80    6.30
   7   6  -2   64.79   16.30
   7   6  -2   23.80   17.80
  -7   6   2   36.80    7.50
  -7   6   2   50.29   16.40
   7   6  -2   57.69   20.10
  -7   6   2   34.30   20.90
  -7   6   2   31.30   12.20
  -6  -6   2  177.48   26.40
  -6  -6   2  236.88   31.90
   6  -6  -2  226.98   34.20
   6  -6  -2  189.18   33.40
   6  -6  -2  274.87   36.70
   6  -6  -2  251.77   33.30
   6   6  -2  193.48   28.90
  -6   6   2  178.68   24.20
  -6   6   2  210.88   17.80
  -6   6   2  220.08   19.90
  -6   6   2  177.88   20.40
   6   6  -2  188.58   30.20
   6   6  -2  251.57   25.90
  -5  -6   2  342.07   32.60
  -5  -6   2  325.87   31.80
   5  -6  -2  336.17   54.39
   5  -6  -2  315.57   35.80
   5  -6  -2  333.07   35.80
   5  -6  -2  300.87   38.30
  -5   6   2  296.07   25.60
   5   6  -2  354.46   32.50
   5   6  -2  356.56   32.90
  -5   6   2  345.87   29.40
   5   6  -2  421.86   36.00
  -5   6   2  309.67   27.00
   4  -6  -2  183.48   19.30
  -4  -6   2  148.99   19.60
   4  -6  -2  163.48   26.00
   4  -6  -2  167.08   22.90
  -4  -6   2  186.18   20.20
  -4  -6   2  172.08   22.00
   4  -6  -2  142.19   25.10
   4  -6  -2  181.98   24.70
  -4   6   2  161.08   18.10
   4   6  -2  130.99   22.40
  -4   6   2  157.38   15.10
  -4   6   2  164.78   17.80
  -4   6   2  142.39   14.50
   4   6  -2  141.19   23.40
   3  -6  -2  497.25   39.60
  -3  -6   2  618.84   44.10
  -3  -6   2  526.25   41.80
   3  -6  -2  541.65   46.50
   3  -6  -2  592.94   44.90
  -3  -6   2  678.93   47.20
  -3  -6   2  528.75   39.30
   3  -6  -2  530.25   45.90
   3  -6  -2  548.05   42.90
  -3   6   2  583.24   40.40
  -3   6   2  486.35   35.40
  -3   6   2  582.84   35.80
  -3   6   2  571.54   42.40
   3   6  -2  603.74   46.30
   3   6  -2  521.45   44.60
  -3   6   2  604.54   42.50
  -2  -6   2   89.29   13.30
  -2  -6   2  110.89   13.10
   2  -6  -2   72.09   12.40
   2  -6  -2  107.89   18.70
  -2  -6   2   81.99   16.50
   2  -6  -2  109.69   17.80
   2  -6  -2  130.09   19.80
   2  -6  -2  109.59   17.90
  -2  -6   2   86.99   11.90
  -2   6   2  109.59   16.30
  -2   6   2  105.69   13.80
   2   6  -2  105.59   17.80
  -2   6   2   95.99   13.90
   2   6  -2  105.59   17.90
   1  -6  -2   30.70    8.40
  -1  -6   2   27.90    6.20
   1  -6  -2   17.90   10.50
  -1  -6   2   15.90   10.10
  -1  -6   2   33.10    9.10
   1  -6  -2   31.70   11.00
   1  -6  -2   34.00   11.80
  -1   6   2   33.30    6.90
   1   6  -2   26.90   13.60
   1   6  -2   17.00    8.40
   1   6  -2   12.00    9.80
  -1   6   2   32.60   10.00
  -1   6   2   32.60    8.20
   0  -6   2   32.40   11.80
   0  -6  -2   22.60    5.70
   0  -6  -2   27.50    9.10
   0  -6  -2   26.40   12.00
   0  -6   2   20.20    7.90
   0  -6   2   20.80    5.40
   0  -6  -2   23.90    9.50
   0  -6   2   11.00   10.20
   0   6   2   31.40    5.50
   0   6  -2    3.40   10.60
   0   6   2   26.50    5.40
   0   6   2   24.80   10.70
   0   6  -2   19.90    8.20
   0   6   2   23.80    8.00
   0   6  -2   37.10    9.30
  -1  -6  -2   40.50    8.00
  -1  -6  -2   36.10   10.70
   1  -6   2   40.10   12.70
  -1  -6  -2   24.40   10.70
   1  -6   2   31.20    8.40
   1  -6   2   23.60    7.60
   1  -6   2   31.60   11.90
  -1  -6  -2   36.00   10.60
   1   6   2   31.00    7.50
  -1   6  -2   26.60    9.70
   1   6   2   32.80    9.70
   1   6   2   23.90   11.60
  -1   6  -2   22.30    8.30
  -1   6  -2   49.40   13.90
  -2  -6  -2   12.60    8.80
   2  -6   2   22.90   12.00
   2  -6   2    5.10    8.20
  -2  -6  -2   10.50    7.40
   2  -6   2    6.40   11.20
  -2  -6  -2   17.50   10.60
   2  -6   2   12.10    8.60
  -2   6  -2   34.90   13.00
  -2   6  -2   11.20    3.60
  -2   6  -2   20.40    3.80
  -2   6  -2   16.80    9.40
   2   6   2    8.60    9.70
   2   6   2   41.10   13.30
   2   6   2   20.80    9.20
  -2   6  -2   29.70    8.70
  -2   6  -2   20.00    9.30
  -3  -6  -2  251.07   21.60
  -3  -6  -2  210.38   25.70
  -3  -6  -2  240.08   22.50
   3  -6   2  187.28   23.70
   3  -6   2  232.08   31.40
   3  -6   2  228.28   27.80
   3  -6   2  202.98   26.00
   3   6   2  232.18   25.60
  -3   6  -2  239.68   20.70
  -3   6  -2  215.18   23.10
  -3   6  -2  224.58   18.30
   3   6   2  211.88   27.30
  -3   6  -2  238.98   28.80
   3   6   2  198.28   21.00
   3   6   2  193.08   23.60
  -3   6  -2  234.78   18.00
   4  -6   2  225.98   26.40
   4  -6   2  203.38   32.80
   4  -6   2  190.08   30.80
   4  -6   2  187.08   26.10
  -4  -6  -2  214.78   24.10
  -4  -6  -2  261.07   27.50
  -4  -6  -2  260.97   28.40
  -4   6  -2  230.18   27.60
   4   6   2  202.28   23.00
   4   6   2  185.68   27.20
   4   6   2  175.08   22.20
  -4   6  -2  252.47   30.40
  -4   6  -2  208.08   19.40
  -4   6  -2  231.88   19.20
   5  -6   2  286.97   44.60
  -5  -6  -2  303.47   36.60
   5  -6   2  246.48   34.40
  -5  -6  -2  251.97   29.90
   5  -6   2  311.77   36.30
  -5   6  -2  279.87   33.40
  -5   6  -2  291.17   21.20
   5   6   2  288.17   34.00
   5   6   2  274.77   25.70
   5   6   2  311.27   29.10
  -5   6  -2  265.47   25.50
  -5   6  -2  343.07   36.10
  -6  -6  -2  508.35   45.80
   6  -6   2  445.06   51.29
   6  -6   2  409.76   47.60
   6  -6   2  472.85   49.00
  -6  -6  -2  437.16   49.40
   6  -6   2  369.06   44.90
  -6   6  -2  463.65   46.20
  -6   6  -2  392.36   37.30
   6   6   2  541.95   45.10
   6   6   2  435.16   34.10
  -6   6  -2  415.56   37.40
   6   6   2  410.06   44.20
  -6   6  -2  441.66   45.80
   6   6   2  470.55   37.70
  -7  -6  -2    4.60   16.20
   7  -6   2  -34.00   22.80
  -7  -6  -2    8.80   20.00
   7  -6   2    6.90   22.40
   7  -6   2   26.90   23.00
   7  -6   2  -18.90   22.00
  -7   6  -2   25.80   23.20
   7   6   2   24.70   19.50
  -7   6  -2    0.20   16.10
   7   6   2    0.80   22.60
  -7   6  -2  -15.00   13.50
   7   6   2   11.70   13.20
   8  -6   2  791.12   70.59
   8  -6   2  727.33   71.79
  -8  -6  -2  846.62   65.19
   8  -6   2  885.31   70.59
  -8  -6  -2  678.33   65.69
   8  -6   2  805.92   67.69
   8   6   2  696.73   56.19
   8   6   2  814.52   53.59
  -8   6  -2  771.92   68.59
   8   6   2  856.91   74.29
  -8   6  -2  771.12   69.09
  -8   6  -2  773.32   65.99
  -8   6  -2  842.72   67.39
   8   6   2  737.43   55.99
   8   6   2  724.33   68.49
   9  -6   2   15.30   26.60
   9  -6   2   22.70   22.80
  -9  -6  -2   27.90   22.00
  -9  -6  -2    0.70   19.60
   9  -6   2   -4.60   27.40
   9  -6   2   27.00   20.40
   9   6   2   -3.70   10.70
   9   6   2   -7.50   12.90
  -9   6  -2    7.10   23.80
  -9   6  -2    2.70   23.30
   9   6   2   20.60   28.40
   9   6   2   -3.30   23.40
  -9   6  -2   -3.10   27.80
  -9   6  -2   -4.60   18.90
 -10  -6  -2  642.64   61.19
  10  -6   2  681.13   62.99
  10  -6   2  667.93   60.89
  10  -6   2  626.94   71.99
 -10  -6  -2  742.03   61.89
  10  -6   2  685.13   67.19
 -10   6  -2  611.54   59.49
 -10   6  -2  581.14   59.89
 -10   6  -2  576.54   61.59
  10   6   2  557.34   70.49
 -11  -6  -2   53.59   26.60
  11  -6   2   51.79   26.30
  11  -6   2   63.29   25.70
  11  -6   2   80.89   38.20
  11  -6   2  -49.99   33.10
 -11  -6  -2   35.40   24.90
  11   6   2   44.50   33.00
  11   6   2    6.50   32.30
 -11   6  -2    5.90   27.70
 -11   6  -2   37.50   27.40
 -11   6  -2   24.10   28.30
  12  -6   2  274.17   48.30
  12  -6   2  278.27   49.70
  12  -6   2  387.26   63.39
 -12  -6  -2  244.68   40.30
 -12  -6  -2  269.47   46.70
  12  -6   2  342.27   54.99
 -12   6  -2  309.67   47.90
 -12   6  -2  312.27   48.90
  12   6   2  319.37   58.59
  12   6   2  249.97   55.39
 -12   6  -2  403.26   53.59
 -13  -6  -2   42.30   39.70
  13  -6   2   33.30   51.09
 -13  -6  -2   45.20   32.40
  13  -6   2  -12.50   40.50
  13  -6   2  103.39   56.49
  13  -6   2   88.69   38.90
 -13   6  -2   67.49   38.60
  13   6   2  194.68   54.89
 -13   6  -2   82.09   32.10
  13   6   2  118.39   48.10
 -13   6  -2   44.80   34.10
  14  -6   2  -88.19   49.40
  14  -6   2  -49.00   48.90
  14  -6   2  -48.80   40.50
 -14  -6  -2   65.39   39.60
  14  -6   2   45.90   55.79
  14   6   2   19.20   64.59
 -14   6  -2   42.20   39.50
 -14   6  -2   38.10   45.70
  14   6   2  -49.70   60.59
 -15  -6  -2   80.19   48.70
  15  -6   2   44.20   59.99
  15  -6   2   26.30   57.59
  15   6   2  -36.60   68.69
 -15   6  -2   89.99   56.99
 -15   6  -2   75.99   52.39
  15   6   2 -145.19  124.29
 -16  -6  -2   36.60   66.89
 -16  -6  -2   16.50   58.49
  16  -6   2  106.49   79.49
  16  -6   2   14.50   56.29
 -16   6  -2  -14.40   60.19
 -16   6  -2   76.39   53.89
  16   6   2   36.10   82.29
  16   6   2  -60.29   74.79
 -17  -6  -2  169.48   92.89
  17  -6   2  118.59   97.59
 -17  -6  -2  127.99   84.99
  17   6   2   83.89   86.19
 -17   6  -2  -95.49   57.79
 -17   6  -2   48.20   61.59
  17   6   2 -157.38   82.09
  17  -7  -2  144.79   94.69
 -17  -7   2  141.39   69.09
 -17  -7   2  185.18   69.59
  17  -7  -2   47.70   73.99
  17   7  -2  392.06   95.69
 -17   7   2  171.78   61.09
  17   7  -2   27.00   85.89
 -16  -7   2   36.80   53.59
  16  -7  -2  -26.20   58.49
 -16  -7   2   61.39   61.79
  16  -7  -2  -21.30   62.79
  16  -7  -2  198.18   79.89
 -16   7   2  -58.19   55.19
  16   7  -2    2.30   75.69
 -16   7   2   19.70   47.00
  16   7  -2   31.90   71.09
  15  -7  -2   86.59   66.99
  15  -7  -2   37.60   63.59
  15  -7  -2   76.69   54.99
  15  -7  -2   92.89   49.90
 -15  -7   2   18.70   45.00
 -15  -7   2   37.70   48.10
  15   7  -2  -12.10   62.59
  15   7  -2   32.60   67.49
 -15   7   2  130.19   49.10
  14  -7  -2  -22.50   47.30
  14  -7  -2  -74.99   42.30
  14  -7  -2   59.79   60.99
  14  -7  -2    4.10   51.69
 -14  -7   2   12.70   38.60
 -14  -7   2   32.00   47.30
 -14   7   2   18.80   36.80
 -14   7   2  -35.70   41.40
  14   7  -2   75.29   58.89
  14   7  -2  -13.30   59.59
  13  -7  -2  120.39   46.70
  13  -7  -2  143.59   37.30
  13  -7  -2  125.09   54.29
 -13  -7   2  141.99   36.90
  13  -7  -2   53.59   40.50
  13   7  -2  141.09   48.20
 -13   7   2   97.49   34.60
 -13   7   2   39.00   37.10
  12  -7  -2  -40.40   31.60
  12  -7  -2   -9.70   43.30
  12  -7  -2   34.10   42.70
 -12  -7   2   35.30   30.10
 -12  -7   2   38.80   29.60
  12  -7  -2   25.30   35.70
 -12  -7   2  -22.20   35.10
 -12   7   2    7.00   29.30
 -12   7   2  -13.00   25.50
 -12   7   2   -2.80   27.10
  12   7  -2    9.30   41.30
  12   7  -2   16.70   40.90
 -12   7   2  -20.30   30.00
 -11  -7   2   68.29   27.70
 -11  -7   2   72.49   29.30
  11  -7  -2   49.60   33.50
  11  -7  -2  123.29   33.90
 -11  -7   2   48.40   30.30
  11  -7  -2   90.69   26.80
  11  -7  -2   28.00   33.10
 -11   7   2    9.00   24.70
 -11   7   2   71.69   30.60
  11   7  -2  137.49   38.00
 -11   7   2   34.60   27.80
 -11   7   2   48.30   30.90
  10  -7  -2    8.30   32.00
  10  -7  -2   -3.30   23.20
 -10  -7   2   18.40   20.60
  10  -7  -2   -8.50   23.60
  10  -7  -2  -32.30   25.20
 -10  -7   2    8.10   26.60
 -10  -7   2   13.60   24.90
 -10   7   2   -9.90   25.90
  10   7  -2   72.49   31.50
  10   7  -2   -0.80   17.40
 -10   7   2   -2.20   23.70
  10   7  -2   -0.60   28.80
 -10   7   2  -18.20   23.50
   9  -7  -2  112.29   28.60
   9  -7  -2  173.58   31.50
  -9  -7   2  104.89   26.30
   9  -7  -2  172.28   33.10
   9  -7  -2  158.68   36.20
   9   7  -2   93.89   22.00
  -9   7   2  123.09   32.70
   9   7  -2   78.79   27.00
  -9   7   2  119.99   33.00
  -9   7   2  120.09   24.80
   9   7  -2  101.59   36.30
  -9   7   2  149.99   31.30
  -8  -7   2   35.70   19.30
   8  -7  -2   25.10   20.30
   8  -7  -2   44.00   25.30
  -8  -7   2   35.30   22.90
   8  -7  -2   41.90   30.20
   8  -7  -2    2.70   21.30
   8   7  -2   17.20   30.20
   8   7  -2   10.50   17.60
  -8   7   2   33.00   23.80
  -8   7   2   -5.10   21.50
  -8   7   2   37.20   20.40
  -8   7   2   52.29   15.40
   8   7  -2  -23.80   20.30
   7  -7  -2  395.36   54.19
  -7  -7   2  284.17   38.30
   7  -7  -2  294.07   40.10
   7  -7  -2  334.57   48.40
  -7  -7   2  298.47   42.30
   7  -7  -2  389.06   40.50
  -7   7   2  340.07   30.10
  -7   7   2  296.67   34.90
  -7   7   2  343.67   26.20
  -7   7   2  362.26   46.20
   7   7  -2  289.17   42.50
  -7   7   2  348.77   24.80
   7   7  -2  325.57   35.70
   7   7  -2  387.06   41.10
   6  -7  -2  251.27   38.40
  -6  -7   2  256.87   33.70
   6  -7  -2  300.37   35.90
   6  -7  -2  266.47   39.40
   6  -7  -2  248.28   44.10
  -6  -7   2  334.77   43.50
  -6   7   2  272.67   25.00
   6   7  -2  257.27   35.20
  -6   7   2  270.57   45.00
  -6   7   2  262.97   24.30
   6   7  -2  253.37   31.90
  -6   7   2  256.67   26.90
   6   7  -2  355.56   34.80
  -5  -7   2  372.96   38.20
   5  -7  -2  400.76   42.30
  -5  -7   2  355.36   38.20
   5  -7  -2  385.86   43.90
   5  -7  -2  439.16   41.60
   5  -7  -2  444.56   47.70
  -5   7   2  362.36   29.20
   5   7  -2  399.86   42.20
  -5   7   2  376.36   31.90
   5   7  -2  380.46   37.90
  -5   7   2  334.57   28.00
   4  -7  -2  359.66   45.40
   4  -7  -2  376.46   37.40
  -4  -7   2  412.46   37.40
   4  -7  -2  327.27   33.80
  -4  -7   2  354.46   34.00
   4  -7  -2  328.97   29.40
  -4  -7   2  298.17   28.80
  -4   7   2  338.37   24.60
   4   7  -2  316.87   35.90
  -4   7   2  359.46   33.10
  -4   7   2  388.26   30.40
   4   7  -2  372.56   35.20
  -4   7   2  374.06   25.30
  -3  -7   2   40.00   12.10
   3  -7  -2   66.09   20.20
  -3  -7   2   32.20   12.50
  -3  -7   2   39.40    8.70
   3  -7  -2   24.70   14.20
   3  -7  -2   41.30   19.10
   3  -7  -2   31.30    9.60
  -3   7   2   36.10   14.60
   3   7  -2   30.80   15.80
   3   7  -2   27.30   14.20
  -3   7   2   41.30   11.90
  -3   7   2   59.39   10.30
  -2  -7   2  805.42   61.29
   2  -7  -2  697.53   57.99
   2  -7  -2  811.22   60.69
  -2  -7   2  637.74   48.00
   2  -7  -2  743.53   50.69
   2  -7  -2  832.12   59.59
  -2  -7   2  781.72   51.29
  -2  -7   2  793.22   53.89
   2   7  -2  690.63   56.79
  -2   7   2  701.13   50.29
  -2   7   2  721.83   56.09
  -2   7   2  772.82   51.59
   2   7  -2  720.03   58.09
  -1  -7   2   34.70    6.80
   1  -7  -2   -1.80   11.80
  -1  -7   2   37.90   15.40
   1  -7  -2   38.80    9.90
  -1  -7   2   21.70    9.60
   1  -7  -2   21.00   14.00
   1  -7  -2   43.90   15.20
   1   7  -2    8.10   11.40
   1   7  -2   -2.30   14.00
  -1   7   2   39.50    9.00
  -1   7   2   18.90   13.40
   1   7  -2   26.30   14.10
  -1   7   2   24.60    6.20
   0  -7   2  691.23   56.69
   0  -7  -2  723.73   55.59
   0  -7  -2  726.53   51.09
   0  -7  -2  659.63   56.49
   0  -7   2  737.03   50.79
   0  -7   2  748.43   47.20
   0  -7   2  682.23   57.39
   0   7   2  769.82   56.59
   0   7  -2  654.53   49.99
   0   7   2  684.73   47.10
   0   7  -2  834.02   59.79
   0   7   2  755.02   50.79
   0   7  -2  665.73   54.09
   1  -7   2  941.61   71.69
  -1  -7  -2  910.21   67.29
   1  -7   2  984.00   62.69
   1  -7   2  864.51   70.59
  -1  -7  -2  935.51   62.49
   1  -7   2  940.31   63.89
  -1   7  -2  860.01   63.19
  -1   7  -2  885.81   71.49
  -1   7  -2  941.51   66.99
   1   7   2 1025.10   65.89
   1   7   2 1001.70   70.79
   1   7   2  970.90   62.59
  -2  -7  -2  307.67   28.20
  -2  -7  -2  232.18   24.00
   2  -7   2  324.87   25.80
  -2  -7  -2  269.07   32.80
   2  -7   2  284.37   35.60
   2  -7   2  273.77   24.10
   2  -7   2  305.17   35.90
  -2   7  -2  300.67   28.20
   2   7   2  267.67   26.30
  -2   7  -2  305.87   35.00
   2   7   2  257.57   30.60
  -2   7  -2  236.08   24.60
   2   7   2  266.17   21.70
  -2   7  -2  269.97   25.00
  -3  -7  -2  665.43   44.50
   3  -7   2  527.05   57.79
   3  -7   2  605.24   45.00
  -3  -7  -2  465.15   48.90
   3  -7   2  591.24   53.29
  -3   7  -2  526.85   37.60
  -3   7  -2  539.85   45.60
   3   7   2  548.05   45.90
  -3   7  -2  571.74   37.70
  -3   7  -2  572.14   43.50
   3   7   2  556.54   41.20
   3   7   2  536.55   49.10
  -3   7  -2  711.13   54.99
   4  -7   2   -2.70   20.30
   4  -7   2    3.50   13.00
  -4  -7  -2   14.70   11.60
  -4  -7  -2    5.50   12.40
   4  -7   2   -4.10   17.40
   4  -7   2    0.30   15.80
  -4  -7  -2    2.20   19.70
  -4   7  -2   17.80   20.00
   4   7   2   -4.80   10.80
  -4   7  -2    0.10    7.80
  -4   7  -2   -7.90    9.00
   4   7   2  -14.60   15.60
   4   7   2   -9.10   11.90
  -4   7  -2   -6.70    9.90
   5  -7   2  531.75   53.49
   5  -7   2  573.54   52.29
   5  -7   2  543.25   52.59
  -5  -7  -2  528.85   48.30
   5  -7   2  554.64   49.30
  -5  -7  -2  429.56   47.90
   5   7   2  516.15   49.50
   5   7   2  549.65   44.80
   5   7   2  529.75   44.90
[truncated: 17,936,161 more chars]
